# Supplementary material for: Electron Attachment to 5-Fluorouracil: The Role of Hydrogen Fluoride in Dissociation Chemistry
Source: Int J Mol Sci. 2022 Jul 28;23(15):8325. doi: 10.3390/ijms23158325 (PMC9369043; doi:10.3390/ijms23158325)
Supplement: Supplementary file 1 [file ijms-23-08325-s001.zip]

Archive with 2 entries (2 files):
- ijms-1820302-SI.pdf
- Raw Data FU.xlsx
