# Supplementary material for: Electron Attachment to 5-Fluorouracil: The Role of Hydrogen Fluoride in Dissociation Chemistry
Source: Int J Mol Sci. 2022 Jul 28;23(15):8325. doi: 10.3390/ijms23158325 (PMC9369043; doi:10.3390/ijms23158325)
Supplement: Supplementary file 1 [file ijms-23-08325-s001.zip › Raw Data FU.xlsx]

## Sheet: 129u
Electron energy /eV	Ion yield /Hz
-0.6	0
-0.59	0
-0.58	0.0625
-0.57	0
-0.56	0
-0.55	0
-0.54	0
-0.53	0
-0.52	0
-0.51	0
-0.5	0
-0.49	0
-0.48	0
-0.47	0.0625
-0.46	0
-0.45	0
-0.44	0
-0.43	0
-0.42	0
-0.41	0
-0.4	0.125
-0.39	0
-0.38	0
-0.37	0.125
-0.36	0
-0.35	0
-0.34	0
-0.33	0
-0.32	0.125
-0.31	0
-0.3	0.0625
-0.29	0
-0.28	0
-0.27	0
-0.26	0
-0.25	0.0625
-0.24	0
-0.23	0
-0.22	0
-0.21	0.0625
-0.2	0
-0.19	0
-0.18	0
-0.17	0
-0.16	0
-0.15	0
-0.14	0
-0.13	0.0625
-0.12	0.0625
-0.11	0
-0.1	0
-0.09	0.125
-0.08	0.125
-0.07	0
-0.06	0.125
-0.05	0.1875
-0.04	0.25
-0.03	0.4375
-0.02	0.5
-0.01	0.1875
0	0.375
0.01	0.4375
0.02	0.4375
0.03	1.188
0.04	1.875
0.05	1.188
0.06	1.812
0.07	2.188
0.08	2.625
0.09	3.125
0.1	3.812
0.11	3.188
0.12	3.938
0.13	3.688
0.14	3.875
0.15	4.125
0.16	4
0.17	5.188
0.18	3.375
0.19	4.75
0.2	3.438
0.21	4.562
0.22	4.438
0.23	4.188
0.24	4.188
0.25	3.75
0.26	5.125
0.27	4.562
0.28	4
0.29	4.812
0.3	5.312
0.31	5.938
0.32	6.875
0.33	7.688
0.34	6.812
0.35	8.938
0.36	11.19
0.37	13
0.38	16
0.39	20
0.4	24.88
0.41	30.94
0.42	33.06
0.43	41.5
0.44	45.25
0.45	56.69
0.46	65.75
0.47	71.62
0.48	78.12
0.49	92
0.5	107.8
0.51	117.6
0.52	132.5
0.53	148
0.54	172.6
0.55	188.9
0.56	215.6
0.57	235.4
0.58	269.4
0.59	285.6
0.6	316.1
0.61	347.6
0.62	379.2
0.63	392
0.64	406.2
0.65	422.8
0.66	419.8
0.67	415.5
0.68	402.8
0.69	383.9
0.7	373.4
0.71	348.2
0.72	329.8
0.73	294
0.74	286.2
0.75	256.8
0.76	235.1
0.77	219.2
0.78	209.4
0.79	195.3
0.8	182
0.81	180.4
0.82	170.5
0.83	168.4
0.84	170.8
0.85	172.8
0.86	168.8
0.87	179.1
0.88	180.1
0.89	184.8
0.9	192.2
0.91	189.6
0.92	193.1
0.93	197.3
0.94	199.6
0.95	202.4
0.96	205.2
0.97	201.8
0.98	205.8
0.99	193.8
1	198.8
1.01	199.9
1.02	195.6
1.03	188.5
1.04	184.2
1.05	186.8
1.06	180.6
1.07	184.1
1.08	175.6
1.09	171.6
1.1	165.1
1.11	167.6
1.12	159.4
1.13	150.7
1.14	149.4
1.15	149.2
1.16	142
1.17	145
1.18	141.1
1.19	144.2
1.2	144.1
1.21	146.1
1.22	146.6
1.23	155.1
1.24	148.4
1.25	157.8
1.26	159.2
1.27	168.1
1.28	171.5
1.29	174.2
1.3	182.2
1.31	186.5
1.32	194.4
1.33	191.9
1.34	197.9
1.35	204.1
1.36	207.1
1.37	209.7
1.38	212.8
1.39	212.7
1.4	218.9
1.41	214.7
1.42	213.6
1.43	217.1
1.44	221.6
1.45	217.8
1.46	225.6
1.47	225.5
1.48	215.7
1.49	222.3
1.5	219.6
1.51	215.9
1.52	214.4
1.53	218.1
1.54	216.9
1.55	218.9
1.56	216
1.57	220.9
1.58	216.4
1.59	222.5
1.6	214.3
1.61	219.1
1.62	219.8
1.63	216.6
1.64	218.6
1.65	220.1
1.66	217.7
1.67	218
1.68	216.4
1.69	216.6
1.7	215.1
1.71	216.6
1.72	211
1.73	207.1
1.74	211.3
1.75	204
1.76	203.7
1.77	200.9
1.78	194.4
1.79	192.3
1.8	194.5
1.81	191.5
1.82	188.3
1.83	184.5
1.84	192.6
1.85	181.2
1.86	177.9
1.87	181.1
1.88	179.1
1.89	172
1.9	166.8
1.91	167.9
1.92	167.9
1.93	169.4
1.94	159.9
1.95	157
1.96	153.2
1.97	153
1.98	145.4
1.99	146.8
2	145.8
2.01	139.7
2.02	146
2.03	140.5
2.04	140.3
2.05	135.6
2.06	127.8
2.07	127.2
2.08	126.9
2.09	121.9
2.1	121.8
2.11	118.4
2.12	110.7
2.13	110.8
2.14	104.8
2.15	102.9
2.16	105.3
2.17	103.6
2.18	97.94
2.19	97.75
2.2	98.06
2.21	89.81
2.22	90.12
2.23	85.94
2.24	83.88
2.25	82.25
2.26	76.88
2.27	78.44
2.28	70.25
2.29	77.12
2.3	72.5
2.31	70.12
2.32	68.5
2.33	66.75
2.34	70.06
2.35	62.62
2.36	66.88
2.37	58.81
2.38	60
2.39	57.31
2.4	56.56
2.41	55.25
2.42	52.06
2.43	52.31
2.44	49.94
2.45	48.25
2.46	44.69
2.47	47.94
2.48	46.94
2.49	43.94
2.5	43.38
2.51	40.56
2.52	39.69
2.53	36.56
2.54	38.62
2.55	38.44
2.56	38.94
2.57	36.56
2.58	36.94
2.59	33.62
2.6	33.44
2.61	29.12
2.62	30.62
2.63	32.19
2.64	29.62
2.65	30.31
2.66	28.31
2.67	26.94
2.68	28.38
2.69	26.62
2.7	25.31
2.71	23.69
2.72	23.38
2.73	23.19
2.74	23.69
2.75	23.19
2.76	25
2.77	21.62
2.78	20.5
2.79	22.75
2.8	21.88
2.81	20.88
2.82	19.94
2.83	21.88
2.84	21.12
2.85	19.44
2.86	19.75
2.87	17.81
2.88	18.25
2.89	18.88
2.9	19.06
2.91	17.5
2.92	17.56
2.93	16
2.94	18.31
2.95	17.25
2.96	16.88
2.97	15.5
2.98	15.69
2.99	16.38
3	16
3.01	14.19
3.02	14.88
3.03	17.94
3.04	14.75
3.05	16.5
3.06	15.69
3.07	15.75
3.08	13.62
3.09	14.88
3.1	13.94
3.11	14.19
3.12	16.12
3.13	14.06
3.14	16.25
3.15	14.12
3.16	13.94
3.17	15.69
3.18	17
3.19	18.19
3.2	14.44
3.21	16.69
3.22	15.56
3.23	14.25
3.24	15.88
3.25	14.69
3.26	15.75
3.27	15.44
3.28	16
3.29	16.06
3.3	16.62
3.31	17.12
3.32	19.25
3.33	16.38
3.34	17.94
3.35	16.94
3.36	16.19
3.37	17.88
3.38	17.88
3.39	18.88
3.4	17.69
3.41	17.25
3.42	18.56
3.43	18.75
3.44	23.19
3.45	18
3.46	20.94
3.47	19.81
3.48	20
3.49	20.69
3.5	20.31
3.51	20.88
3.52	21.5
3.53	20.5
3.54	23.88
3.55	21.75
3.56	20.75
3.57	22.94
3.58	22.12
3.59	22.75
3.6	24.44
3.61	23
3.62	23.56
3.63	24
3.64	23.25
3.65	21.88
3.66	24.25
3.67	24.44
3.68	23.44
3.69	25.56
3.7	24.06
3.71	22.69
3.72	24.44
3.73	23.94
3.74	23.94
3.75	23
3.76	22.69
3.77	20.06
3.78	22.94
3.79	22.12
3.8	24.19
3.81	22.69
3.82	23.75
3.83	22.25
3.84	22.44
3.85	22.75
3.86	21.31
3.87	22.19
3.88	20.06
3.89	22.44
3.9	18.44
3.91	19.5
3.92	20.94
3.93	19.94
3.94	18.06
3.95	18.25
3.96	17.56
3.97	19.38
3.98	15.5
3.99	18
4	15.5
4.01	16.69
4.02	17.69
4.03	18
4.04	15.75
4.05	16.06
4.06	14.94
4.07	15.75
4.08	15.88
4.09	14.31
4.1	15.75
4.11	13.81
4.12	12.94
4.13	13.06
4.14	13.06
4.15	12
4.16	13.38
4.17	13.5
4.18	12.88
4.19	11.81
4.2	10.19
4.21	11.5
4.22	10.31
4.23	10.06
4.24	10.75
4.25	10.75
4.26	10.25
4.27	10
4.28	8.875
4.29	9.812
4.3	8.812
4.31	8.125
4.32	9.812
4.33	7.188
4.34	8.562
4.35	8.75
4.36	8.312
4.37	9.875
4.38	7.062
4.39	7.875
4.4	7.875
4.41	7.625
4.42	7
4.43	7.5
4.44	7.688
4.45	6.375
4.46	6.688
4.47	5.625
4.48	6.375
4.49	6.938
4.5	6.062
4.51	7
4.52	6.312
4.53	5.562
4.54	4.812
4.55	5.312
4.56	6.125
4.57	5.812
4.58	5.5
4.59	5.625
4.6	5.5
4.61	5.25
4.62	6.125
4.63	6.312
4.64	4.562
4.65	5.25
4.66	4.438
4.67	6.25
4.68	5.188
4.69	4.938
4.7	6.625
4.71	4.375
4.72	5.812
4.73	3.875
4.74	6.375
4.75	4.438
4.76	5.438
4.77	5.688
4.78	4.438
4.79	5.312
4.8	4.812
4.81	4.75
4.82	5.938
4.83	4.688
4.84	4.375
4.85	4.875
4.86	5.188
4.87	4.125
4.88	4.438
4.89	5.25
4.9	5
4.91	6.875
4.92	4.812
4.93	5.625
4.94	4.125
4.95	4.875
4.96	6.125
4.97	5.375
4.98	5.062
4.99	4.875
5	6.25
5.01	4.812
5.02	4.938
5.03	4.875
5.04	4.938
5.05	4.5
5.06	4.188
5.07	4.75
5.08	5
5.09	4.625
5.1	4.25
5.11	4.438
5.12	3.875
5.13	5.25
5.14	4.5
5.15	3.5
5.16	5.625
5.17	3.938
5.18	6.375
5.19	4.938
5.2	5.062
5.21	4.5
5.22	4.438
5.23	5.25
5.24	5.688
5.25	4.625
5.26	4.688
5.27	5.25
5.28	4.125
5.29	4.438
5.3	4.625
5.31	4.375
5.32	4.25
5.33	4
5.34	5.312
5.35	4.688
5.36	5.438
5.37	4.312
5.38	4.875
5.39	5.062
5.4	3.562
5.41	4.938
5.42	4.75
5.43	4.562
5.44	4
5.45	4.25
5.46	4.875
5.47	4.375
5.48	4.812
5.49	4.688
5.5	5.562
5.51	3.75
5.52	4.938
5.53	4.438
5.54	5.125
5.55	4.75
5.56	4.375
5.57	4.375
5.58	4.812
5.59	4.125
5.6	4
5.61	4.75
5.62	3.75
5.63	4.938
5.64	3.75
5.65	4.625
5.66	5
5.67	4.312
5.68	4.562
5.69	3.75
5.7	5
5.71	5.188
5.72	4.75
5.73	4.438
5.74	4.812
5.75	5.062
5.76	4.312
5.77	4.312
5.78	4.125
5.79	4.625
5.8	5.188
5.81	3.938
5.82	4.125
5.83	4.938
5.84	3.812
5.85	4.625
5.86	4.5
5.87	4.562
5.88	4.5
5.89	4
5.9	3.938

## Sheet: 110u
Electron energy /eV	Ion yield /Hz
-0.6	0
-0.59	0
-0.58	0.0625
-0.57	0
-0.56	0
-0.55	0
-0.54	0.0625
-0.53	0
-0.52	0
-0.51	0
-0.5	0
-0.49	0
-0.48	0.0625
-0.47	0
-0.46	0
-0.45	0
-0.44	0
-0.43	0
-0.42	0
-0.41	0
-0.4	0.0625
-0.39	0.0625
-0.38	0
-0.37	0
-0.36	0
-0.35	0
-0.34	0.0625
-0.33	0
-0.32	0
-0.31	0
-0.3	0
-0.29	0
-0.28	0.0625
-0.27	0
-0.26	0
-0.25	0
-0.24	0
-0.23	0
-0.22	0
-0.21	0
-0.2	0
-0.19	0
-0.18	0
-0.17	0
-0.16	0
-0.15	0.0625
-0.14	0.0625
-0.13	0
-0.12	0.0625
-0.11	0
-0.1	0
-0.09	0.0625
-0.08	0.125
-0.07	0
-0.06	0.125
-0.05	0.1875
-0.04	0
-0.03	0.0625
-0.02	0.25
-0.01	0.375
0	0.3125
0.01	0.25
0.02	1.062
0.03	0.8125
0.04	1.375
0.05	0.9375
0.06	1.438
0.07	1.938
0.08	1.75
0.09	1.375
0.1	1.938
0.11	2.5
0.12	2.438
0.13	2.562
0.14	2.375
0.15	2.312
0.16	2.688
0.17	3.375
0.18	3.812
0.19	3.188
0.2	3.062
0.21	3.75
0.22	3.938
0.23	3
0.24	4
0.25	4.5
0.26	4
0.27	3.5
0.28	3.688
0.29	4.062
0.3	3.562
0.31	3.75
0.32	2.812
0.33	2.062
0.34	2.625
0.35	2.25
0.36	1.875
0.37	1.5
0.38	2.312
0.39	1.75
0.4	2.125
0.41	1.75
0.42	1.312
0.43	1.562
0.44	1.5
0.45	1.5
0.46	1.5
0.47	0.875
0.48	1.062
0.49	1.312
0.5	1.438
0.51	1.062
0.52	1.188
0.53	1.562
0.54	1.938
0.55	1.562
0.56	1.875
0.57	2.062
0.58	1.562
0.59	1.875
0.6	1.812
0.61	1.938
0.62	2.25
0.63	1.875
0.64	1.625
0.65	1.375
0.66	2
0.67	1.5
0.68	1.188
0.69	0.875
0.7	1.125
0.71	0.8125
0.72	0.875
0.73	0.75
0.74	0.6875
0.75	0.625
0.76	0.875
0.77	0.4375
0.78	0.6875
0.79	0.625
0.8	0.625
0.81	0.75
0.82	0.1875
0.83	0.25
0.84	0.6875
0.85	0.3125
0.86	0.625
0.87	0.75
0.88	0.5625
0.89	0.5625
0.9	0.875
0.91	0.25
0.92	0.4375
0.93	0.3125
0.94	0.3125
0.95	0.6875
0.96	0.6875
0.97	0.6875
0.98	0.5625
0.99	0.3125
1	0.5
1.01	0.375
1.02	0.5
1.03	0.375
1.04	0.375
1.05	0.625
1.06	0.4375
1.07	0.375
1.08	0.5625
1.09	0.25
1.1	0.4375
1.11	0.5625
1.12	0.6875
1.13	0.25
1.14	0.375
1.15	0.5
1.16	0.875
1.17	0.4375
1.18	0.5625
1.19	0.75
1.2	0.625
1.21	0.9375
1.22	0.875
1.23	0.6875
1.24	1.438
1.25	1.188
1.26	0.75
1.27	1.062
1.28	1.875
1.29	1.25
1.3	1.438
1.31	1.438
1.32	1.688
1.33	1.438
1.34	1.562
1.35	1.5
1.36	1.812
1.37	2.062
1.38	1.875
1.39	1.938
1.4	2.125
1.41	2.438
1.42	2.438
1.43	2.375
1.44	2.562
1.45	2.688
1.46	2.812
1.47	2.25
1.48	2.625
1.49	2.438
1.5	3.438
1.51	2.938
1.52	3.938
1.53	3.75
1.54	3.75
1.55	4.062
1.56	2.75
1.57	2.812
1.58	3.562
1.59	3.375
1.6	4.188
1.61	3.562
1.62	3.188
1.63	4.562
1.64	4.688
1.65	3.812
1.66	4.25
1.67	4.688
1.68	3.25
1.69	4.938
1.7	3.875
1.71	4.625
1.72	4.812
1.73	4.688
1.74	4.75
1.75	3.812
1.76	5
1.77	3.625
1.78	3.312
1.79	2.875
1.8	3.938
1.81	3.25
1.82	3.438
1.83	3
1.84	2.5
1.85	4
1.86	2.625
1.87	4.438
1.88	3.5
1.89	2.875
1.9	3.062
1.91	4
1.92	2.875
1.93	2.75
1.94	2.75
1.95	3.375
1.96	3
1.97	3.188
1.98	2.625
1.99	2.938
2	2.125
2.01	2.812
2.02	2.062
2.03	1.688
2.04	2
2.05	1.812
2.06	3.188
2.07	2.312
2.08	1.812
2.09	1.625
2.1	1.938
2.11	2.188
2.12	1.375
2.13	1.812
2.14	1.188
2.15	1.438
2.16	0.8125
2.17	0.5625
2.18	1.375
2.19	1.938
2.2	0.9375
2.21	1
2.22	0.8125
2.23	0.875
2.24	1.312
2.25	1.062
2.26	1.062
2.27	1.688
2.28	1
2.29	0.8125
2.3	0.6875
2.31	0.6875
2.32	0.625
2.33	0.8125
2.34	0.6875
2.35	1.188
2.36	0.875
2.37	0.625
2.38	0.9375
2.39	0.6875
2.4	0.625
2.41	0.3125
2.42	0.4375
2.43	0.375
2.44	0.5625
2.45	0.5625
2.46	0.375
2.47	0.4375
2.48	0.3125
2.49	0.25
2.5	0.6875
2.51	0.3125
2.52	0.4375
2.53	0.3125
2.54	0.1875
2.55	0.8125
2.56	0.1875
2.57	0.0625
2.58	0.375
2.59	0.25
2.6	0.25
2.61	0.25
2.62	0.3125
2.63	0.125
2.64	0.1875
2.65	0.625
2.66	0.375
2.67	0.125
2.68	0.125
2.69	0.125
2.7	0.125
2.71	0.5
2.72	0.1875
2.73	0.1875
2.74	0.375
2.75	0.3125
2.76	0.25
2.77	0.25
2.78	0.3125
2.79	0.25
2.8	0.125
2.81	0
2.82	0.1875
2.83	0.125
2.84	0.0625
2.85	0.25
2.86	0.25
2.87	0.125
2.88	0.125
2.89	0
2.9	0.3125
2.91	0.3125
2.92	0.125
2.93	0
2.94	0.125
2.95	0.0625
2.96	0.1875
2.97	0.0625
2.98	0.25
2.99	0
3	0.0625
3.01	0
3.02	0.0625
3.03	0.3125
3.04	0.125
3.05	0
3.06	0.125
3.07	0.125
3.08	0.3125
3.09	0.125
3.1	0.0625
3.11	0.125
3.12	0.1875
3.13	0
3.14	0.25
3.15	0.0625
3.16	0.0625
3.17	0.3125
3.18	0.5
3.19	0
3.2	0.125
3.21	0
3.22	0.1875
3.23	0.25
3.24	0
3.25	0.125
3.26	0.125
3.27	0.4375
3.28	0.0625
3.29	0.125
3.3	0.125
3.31	0.375
3.32	0.125
3.33	0.1875
3.34	0.0625
3.35	0.25
3.36	0.25
3.37	0.0625
3.38	0.1875
3.39	0.1875
3.4	0.125
3.41	0.25
3.42	0.125
3.43	0.125
3.44	0.1875
3.45	0.0625
3.46	0.1875
3.47	0.125
3.48	0.3125
3.49	0.1875
3.5	0
3.51	0.3125
3.52	0.25
3.53	0.25
3.54	0.0625
3.55	0.1875
3.56	0.125
3.57	0
3.58	0.1875
3.59	0.0625
3.6	0.0625
3.61	0.125
3.62	0.1875
3.63	0
3.64	0
3.65	0.0625
3.66	0
3.67	0.0625
3.68	0.1875
3.69	0.1875
3.7	0.1875
3.71	0.0625
3.72	0.0625
3.73	0.125
3.74	0.1875
3.75	0
3.76	0.125
3.77	0.0625
3.78	0.125
3.79	0.125
3.8	0.125
3.81	0.1875
3.82	0.25
3.83	0.125
3.84	0.125
3.85	0.25
3.86	0.4375
3.87	0.0625
3.88	0.3125
3.89	0.0625
3.9	0.25
3.91	0.0625
3.92	0.1875
3.93	0
3.94	0
3.95	0
3.96	0.1875
3.97	0.0625
3.98	0.25
3.99	0.0625
4	0.0625
4.01	0.1875
4.02	0
4.03	0.0625
4.04	0.1875
4.05	0.125
4.06	0
4.07	0.125
4.08	0
4.09	0.1875
4.1	0.0625
4.11	0.125
4.12	0.1875
4.13	0.0625
4.14	0.125
4.15	0
4.16	0.125
4.17	0.0625
4.18	0.0625
4.19	0.1875
4.2	0.0625
4.21	0.0625
4.22	0.125
4.23	0.1875
4.24	0.0625
4.25	0
4.26	0.1875
4.27	0.25
4.28	0
4.29	0.0625
4.3	0.125
4.31	0.0625
4.32	0.25
4.33	0
4.34	0
4.35	0
4.36	0.0625
4.37	0.0625
4.38	0
4.39	0
4.4	0.0625
4.41	0.1875
4.42	0
4.43	0
4.44	0.125
4.45	0.0625
4.46	0
4.47	0.125
4.48	0
4.49	0
4.5	0.0625
4.51	0.0625
4.52	0
4.53	0.25
4.54	0.0625
4.55	0
4.56	0.125
4.57	0.0625
4.58	0
4.59	0.125
4.6	0.1875
4.61	0
4.62	0.0625
4.63	0.1875
4.64	0.1875
4.65	0.125
4.66	0.0625
4.67	0.0625
4.68	0
4.69	0.125
4.7	0
4.71	0
4.72	0.0625
4.73	0.0625
4.74	0.0625
4.75	0.0625
4.76	0.0625
4.77	0
4.78	0
4.79	0
4.8	0
4.81	0.0625
4.82	0.1875
4.83	0
4.84	0.0625
4.85	0
4.86	0.0625
4.87	0.0625
4.88	0
4.89	0.0625
4.9	0.125
4.91	0.0625
4.92	0.0625
4.93	0
4.94	0
4.95	0.1875
4.96	0
4.97	0
4.98	0
4.99	0.25
5	0.125
5.01	0.125
5.02	0.125
5.03	0.0625
5.04	0.0625
5.05	0.125
5.06	0.125
5.07	0.125
5.08	0.0625
5.09	0.125
5.1	0.0625
5.11	0
5.12	0
5.13	0
5.14	0.125
5.15	0.0625
5.16	0.125
5.17	0.125
5.18	0.0625
5.19	0
5.2	0
5.21	0.125
5.22	0.125
5.23	0.125
5.24	0
5.25	0.0625
5.26	0
5.27	0.0625
5.28	0.0625
5.29	0.0625
5.3	0
5.31	0
5.32	0.125
5.33	0.0625
5.34	0.1875
5.35	0.1875
5.36	0.125
5.37	0.125
5.38	0
5.39	0.25
5.4	0.0625
5.41	0
5.42	0.0625
5.43	0.0625
5.44	0
5.45	0
5.46	0.0625
5.47	0.0625
5.48	0.125
5.49	0.0625
5.5	0.1875
5.51	0
5.52	0
5.53	0.0625
5.54	0
5.55	0.125
5.56	0.0625
5.57	0
5.58	0
5.59	0.0625
5.6	0.0625
5.61	0.1875
5.62	0
5.63	0.0625
5.64	0.125
5.65	0.1875
5.66	0
5.67	0
5.68	0
5.69	0
5.7	0.0625
5.71	0
5.72	0
5.73	0
5.74	0.1875
5.75	0
5.76	0
5.77	0
5.78	0
5.79	0.0625
5.8	0.125
5.81	0
5.82	0.0625
5.83	0.0625
5.84	0.0625
5.85	0
5.86	0
5.87	0.1875
5.88	0
5.89	0
5.9	0.1875

## Sheet: 86_u
Electron energy /eV	Ion yield /Hz
-0.3	0
-0.28	0
-0.26	0
-0.24	0
-0.22	0
-0.2	0
-0.18	0
-0.16	0
-0.14	0
-0.12	0
-0.1	0
-0.08	0
-0.06	0
-0.04	0
-0.02	0
0	0
0.02	0
0.04	0
0.06	0
0.08	0
0.1	0
0.12	0
0.14	0
0.16	0
0.18	0
0.2	0
0.22	0
0.24	0
0.26	0
0.28	0
0.3	0.2
0.32	0
0.34	0
0.36	0.1
0.38	0.1
0.4	0
0.42	0
0.44	0.1
0.46	0.1
0.48	0.4
0.5	0.1
0.52	0.2
0.54	0.1
0.56	0.5
0.58	0.1
0.6	0.1
0.62	0.1
0.64	0
0.66	0.2
0.68	0
0.7	0.1
0.72	0.1
0.74	0.1
0.76	0.1
0.78	0.1
0.8	0.1
0.82	0.2
0.84	0
0.86	0
0.88	0
0.9	0
0.92	0
0.94	0.2
0.96	0.4
0.98	0.2
1	0.2
1.02	0
1.04	0
1.06	0.2
1.08	0
1.1	0
1.12	0
1.14	0
1.16	0.2
1.18	0.1
1.2	0
1.22	0.1
1.24	0.3
1.26	0.2
1.28	0.1
1.3	0
1.32	0.4
1.34	0.1
1.36	0.2
1.38	0
1.4	0.1
1.42	0
1.44	0
1.46	0
1.48	0
1.5	0
1.52	0
1.54	0
1.56	0.3
1.58	0
1.6	0.1
1.62	0
1.64	0
1.66	0.2
1.68	0
1.7	0.2
1.72	0.1
1.74	0.2
1.76	0.1
1.78	0.3
1.8	0
1.82	0.2
1.84	0
1.86	0
1.88	0.2
1.9	0
1.92	0.1
1.94	0
1.96	0.1
1.98	0.1
2	0
2.02	0.2
2.04	0.1
2.06	0.2
2.08	0.1
2.1	0.2
2.12	0
2.14	0
2.16	0
2.18	0
2.2	0.2
2.22	0.2
2.24	0.2
2.26	0
2.28	0
2.3	0.1
2.32	0.3
2.34	0
2.36	0.1
2.38	0
2.4	0.1
2.42	0
2.44	0.2
2.46	0
2.48	0
2.5	0.1
2.52	0.1
2.54	0.4
2.56	0
2.58	0.2
2.6	0
2.62	0.1
2.64	0
2.66	0
2.68	0
2.7	0.2
2.72	0.3
2.74	0
2.76	0
2.78	0.1
2.8	0.1
2.82	0
2.84	0.3
2.86	0
2.88	0
2.9	0.1
2.92	0.1
2.94	0.2
2.96	0.2
2.98	0
3	0
3.02	0.2
3.04	0.1
3.06	0.1
3.08	0
3.1	0.2
3.12	0.1
3.14	0
3.16	0
3.18	0
3.2	0
3.22	0.1
3.24	0.1
3.26	0.2
3.28	0.4
3.3	0.1
3.32	0.2
3.34	0.1
3.36	0.3
3.38	0
3.4	0.1
3.42	0.5
3.44	0.1
3.46	0.1
3.48	0.1
3.5	0.2
3.52	0.2
3.54	0
3.56	0.6
3.58	0.2
3.6	0.3
3.62	0.1
3.64	0.2
3.66	0.5
3.68	0.1
3.7	0.2
3.72	0.6
3.74	0.5
3.76	0.3
3.78	0.5
3.8	0.3
3.82	0.5
3.84	0.3
3.86	0.8
3.88	0.8
3.9	0.5
3.92	0.5
3.94	0.5
3.96	0.8
3.98	0.1
4	0.3
4.02	0.5
4.04	0.3
4.06	0.3
4.08	0.6
4.1	0.4
4.12	0.7
4.14	0.5
4.16	0.5
4.18	0.3
4.2	0.4
4.22	0.6
4.24	0.2
4.26	1
4.28	0.8
4.3	0.3
4.32	1
4.34	0.7
4.36	0.7
4.38	0.5
4.4	0.5
4.42	0.5
4.44	0.4
4.46	0.9
4.48	0.7
4.5	0.8
4.52	0.8
4.54	1.2
4.56	0.7
4.58	0.7
4.6	1.4
4.62	1.2
4.64	0.5
4.66	0.4
4.68	0.5
4.7	0.7
4.72	1
4.74	0.7
4.76	1
4.78	0.4
4.8	1.2
4.82	0.9
4.84	0.9
4.86	0.9
4.88	1.2
4.9	0.8
4.92	1
4.94	1.2
4.96	1.6
4.98	0.9
5	1
5.02	1.1
5.04	1.3
5.06	1.1
5.08	2
5.1	1.9
5.12	2.3
5.14	1.5
5.16	1.1
5.18	1.3
5.2	2
5.22	1.9
5.24	2.1
5.26	1.9
5.28	2.3
5.3	1.9
5.32	2.7
5.34	2.9
5.36	2.9
5.38	1.7
5.4	2.8
5.42	2.5
5.44	3.3
5.46	2.2
5.48	2.4
5.5	2.9
5.52	1.8
5.54	4.1
5.56	2.2
5.58	2.7
5.6	1.7
5.62	2.7
5.64	3.4
5.66	2.4
5.68	3
5.7	3.7
5.72	3.7
5.74	3.3
5.76	3.6
5.78	3.4
5.8	3.2
5.82	3.4
5.84	2.5
5.86	3.3
5.88	2.8
5.9	3
5.92	4.3
5.94	3
5.96	3.6
5.98	3.5
6	3.6
6.02	3.3
6.04	3.9
6.06	2.8
6.08	3.8
6.1	2.8
6.12	2
6.14	3.1
6.16	2.8
6.18	2.9
6.2	3.1
6.22	3.2
6.24	2
6.26	2.3
6.28	3.8
6.3	3.3
6.32	2.7
6.34	3.1
6.36	3
6.38	3.5
6.4	3.6
6.42	1.9
6.44	2.2
6.46	2.8
6.48	4.1
6.5	2.4
6.52	2.2
6.54	1.9
6.56	2.5
6.58	2.3
6.6	2.4
6.62	1.7
6.64	2.8
6.66	2.2
6.68	2.3
6.7	2.3
6.72	1.9
6.74	2.1
6.76	1.2
6.78	2.7
6.8	2.3
6.82	1.7
6.84	1.4
6.86	1.1
6.88	1.4
6.9	1.4
6.92	0.8
6.94	1.9
6.96	2.3
6.98	1.6
7	1.7
7.02	1.3
7.04	0.9
7.06	1.5
7.08	1.4
7.1	1.2
7.12	1.6
7.14	2.1
7.16	1
7.18	1.3
7.2	1.2
7.22	2.1
7.24	0.8
7.26	1.1
7.28	1.5
7.3	1
7.32	1.2
7.34	1.1
7.36	0.8
7.38	1.2
7.4	0.7
7.42	0.5
7.44	0.5
7.46	0.4
7.48	0.6
7.5	0.4
7.52	0.6
7.54	0.9
7.56	0.8
7.58	0.3
7.6	0.7
7.62	0.7
7.64	0.7
7.66	0.7
7.68	0.5
7.7	0.9
7.72	0.2
7.74	0.4
7.76	0.6
7.78	0.5
7.8	0.6
7.82	0.6
7.84	0.3
7.86	0.3
7.88	0.8
7.9	0.5
7.92	0.3
7.94	0.3
7.96	0.2
7.98	0.2
8	0.4
8.02	0.5
8.04	0
8.06	0.2
8.08	0.9
8.1	0.4
8.12	0.5
8.14	0.2
8.16	0.2
8.18	0.1
8.2	0.1
8.22	0.3
8.24	0.3
8.26	0.1
8.28	0.3
8.3	0.2
8.32	0.3
8.34	0.1
8.36	0.2
8.38	0.3
8.4	0.2
8.42	0.3
8.44	0.3
8.46	0.3
8.48	0.4
8.5	0.2
8.52	0.2
8.54	0.3
8.56	0.1
8.58	0.3
8.6	0.4
8.62	0.1
8.64	0.3
8.66	0.2
8.68	0.3
8.7	0.3
8.72	0
8.74	0
8.76	0.4
8.78	0.2
8.8	0
8.82	0.1
8.84	0.2
8.86	0.1
8.88	0.1
8.9	0.4
8.92	0.3
8.94	0.2
8.96	0.2
8.98	0.3
9	0.3
9.02	0.3
9.04	0
9.06	0.3
9.08	0
9.1	0
9.12	0.2
9.14	0.2
9.16	0.2
9.18	0.1
9.2	0
9.22	0.1
9.24	0
9.26	0.2
9.28	0.2
9.3	0.2
9.32	0.1
9.34	0.1
9.36	0.1
9.38	0
9.4	0.1
9.42	0.3
9.44	0.1
9.46	0
9.48	0.3
9.5	0.1
9.52	0.2
9.54	0.3
9.56	0.1
9.58	0
9.6	0.2
9.62	0
9.64	0
9.66	0
9.68	0.1
9.7	0
9.72	0.1
9.74	0
9.76	0
9.78	0.2
9.8	0.1
9.82	0
9.84	0.1
9.86	0
9.88	0.1
9.9	0.3
9.92	0.4
9.94	0.2
9.96	0
9.98	0.2
10	0
10.02	0
10.04	0.1
10.06	0
10.08	0
10.1	0.1
10.12	0.1
10.14	0.2
10.16	0.3
10.18	0.1
10.2	0.1
10.22	0
10.24	0
10.26	0
10.28	0
10.3	0.1
10.32	0
10.34	0.2
10.36	0.2
10.38	0.1
10.4	0
10.42	0.2
10.44	0
10.46	0
10.48	0
10.5	0.1
10.52	0.1
10.54	0.1
10.56	0.1
10.58	0
10.6	0.4
10.62	0.2
10.64	0
10.66	0
10.68	0
10.7	0
10.72	0.4
10.74	0
10.76	0.1
10.78	0
10.8	0.1
10.82	0
10.84	0.1
10.86	0
10.88	0.2
10.9	0.2
10.92	0.1
10.94	0
10.96	0
10.98	0.1
11	0.2
11.02	0.1
11.04	0.2
11.06	0.1
11.08	0.1
11.1	0.2
11.12	0.1
11.14	0
11.16	0.4
11.18	0.1
11.2	0.1
11.22	0.2
11.24	0.2
11.26	0.1
11.28	0.1
11.3	0.2
11.32	0.1
11.34	0.1
11.36	0.2
11.38	0
11.4	0.2
11.42	0
11.44	0.1
11.46	0.1
11.48	0.1
11.5	0
11.52	0
11.54	0.3
11.56	0.3
11.58	0.2
11.6	0.2
11.62	0.4
11.64	0.1
11.66	0
11.68	0
11.7	0.1
11.72	0.2
11.74	0.1
11.76	0.2
11.78	0.1
11.8	0.2
11.82	0.2
11.84	0.2
11.86	0.2
11.88	0
11.9	0.1

## Sheet: 82u
Electron energy /eV	Ion yield /Hz
-0.3	0
-0.28	0
-0.26	0
-0.24	0
-0.22	0
-0.2	0
-0.18	0
-0.16	0.1
-0.14	0
-0.12	0
-0.1	0
-0.08	0
-0.06	0
-0.04	0
-0.02	0
0	0
0.02	0
0.04	0
0.06	0
0.08	0
0.1	0
0.12	0
0.14	0
0.16	0
0.18	0
0.2	0
0.22	0
0.24	0
0.26	0
0.28	0
0.3	0.1
0.32	0
0.34	0
0.36	0
0.38	0.1
0.4	0
0.42	0.2
0.44	0
0.46	0
0.48	0.2
0.5	0.2
0.52	0
0.54	0.4
0.56	0.1
0.58	0
0.6	0.2
0.62	0
0.64	0
0.66	0.1
0.68	0.2
0.7	0
0.72	0
0.74	0
0.76	0
0.78	0
0.8	0
0.82	0.1
0.84	0.1
0.86	0
0.88	0.3
0.9	0
0.92	0
0.94	0
0.96	0
0.98	0.2
1	0.2
1.02	0
1.04	0.1
1.06	0
1.08	0.1
1.1	0
1.12	0
1.14	0
1.16	0.2
1.18	0
1.2	0
1.22	0.1
1.24	0
1.26	0
1.28	0.1
1.3	0.2
1.32	0.2
1.34	0.1
1.36	0.2
1.38	0
1.4	0.1
1.42	0
1.44	0.3
1.46	0.1
1.48	0.6
1.5	0.4
1.52	0.3
1.54	0.8
1.56	0.7
1.58	0.5
1.6	0.5
1.62	0.5
1.64	0.9
1.66	0.7
1.68	1.6
1.7	1.7
1.72	2.5
1.74	1.4
1.76	1.8
1.78	2.1
1.8	1.5
1.82	2.5
1.84	2.6
1.86	3
1.88	1.6
1.9	3.1
1.92	2.7
1.94	2.6
1.96	3.3
1.98	3.8
2	3.2
2.02	2.6
2.04	3.9
2.06	3.2
2.08	3.3
2.1	3.5
2.12	2.6
2.14	3.2
2.16	4
2.18	2.9
2.2	2.7
2.22	3.4
2.24	2.9
2.26	2.6
2.28	1.7
2.3	2.7
2.32	2.7
2.34	1.9
2.36	1.4
2.38	1.7
2.4	2.2
2.42	1.6
2.44	1.9
2.46	0.9
2.48	1.5
2.5	1.3
2.52	1.5
2.54	0.9
2.56	1.4
2.58	0.6
2.6	0.9
2.62	0.4
2.64	0.3
2.66	0.3
2.68	0.3
2.7	0.4
2.72	0.5
2.74	0.4
2.76	0.7
2.78	0.6
2.8	0.5
2.82	0.4
2.84	0.2
2.86	0.7
2.88	0.4
2.9	0.2
2.92	0.7
2.94	0.4
2.96	0.9
2.98	0.7
3	0.3
3.02	0.7
3.04	0.2
3.06	0.5
3.08	0.7
3.1	0.5
3.12	0.3
3.14	0.9
3.16	0.6
3.18	0.9
3.2	1
3.22	0.9
3.24	0.8
3.26	1.3
3.28	1.1
3.3	0.6
3.32	1.2
3.34	0.8
3.36	1.4
3.38	2.3
3.4	1.2
3.42	1.5
3.44	2.1
3.46	2.9
3.48	2.4
3.5	2.7
3.52	2.1
3.54	1.8
3.56	1.5
3.58	2.3
3.6	2.3
3.62	2
3.64	2
3.66	2.1
3.68	2.4
3.7	2.3
3.72	2.4
3.74	2.3
3.76	2.4
3.78	3.7
3.8	3.7
3.82	2
3.84	3
3.86	3.2
3.88	2.5
3.9	4
3.92	3
3.94	1.3
3.96	2.3
3.98	2.9
4	1.9
4.02	2.4
4.04	2.8
4.06	2.6
4.08	2.6
4.1	3.2
4.12	2.9
4.14	2.8
4.16	2
4.18	2.1
4.2	2.7
4.22	1.9
4.24	1.6
4.26	1.4
4.28	2.4
4.3	1.5
4.32	1.3
4.34	1.2
4.36	1.3
4.38	1.5
4.4	1.3
4.42	1.1
4.44	1.5
4.46	1
4.48	1.1
4.5	0.7
4.52	0.6
4.54	1.1
4.56	1
4.58	0.6
4.6	0.5
4.62	0.4
4.64	0.8
4.66	0.3
4.68	0.6
4.7	0.5
4.72	0.4
4.74	0.5
4.76	0.5
4.78	0.8
4.8	0.7
4.82	0.4
4.84	0.3
4.86	0.2
4.88	0.3
4.9	0.4
4.92	0.6
4.94	0.6
4.96	0.1
4.98	0.1
5	0.3
5.02	0.1
5.04	0.3
5.06	0.5
5.08	0
5.1	0.4
5.12	0.2
5.14	0.6
5.16	0.1
5.18	0.5
5.2	0.1
5.22	0.1
5.24	0.2
5.26	0.2
5.28	0.2
5.3	0.1
5.32	0.2
5.34	0.1
5.36	0
5.38	0
5.4	0.1
5.42	0.2
5.44	0.3
5.46	0.1
5.48	0.2
5.5	0.4
5.52	0.3
5.54	0.1
5.56	0.2
5.58	0.2
5.6	0.1
5.62	0.1
5.64	0
5.66	0
5.68	0.4
5.7	0
5.72	0.1
5.74	0.2
5.76	0.4
5.78	0
5.8	0
5.82	0.3
5.84	0.3
5.86	0.6
5.88	0.2
5.9	0.3
5.92	0.4
5.94	0.3
5.96	0.2
5.98	0.2
6	0.2
6.02	0.4
6.04	0.3
6.06	0.3
6.08	0.3
6.1	0.2
6.12	0.5
6.14	0.3
6.16	0
6.18	0.1
6.2	0.2
6.22	0.1
6.24	0
6.26	0.1
6.28	0.2
6.3	0
6.32	0.2
6.34	0.2
6.36	0
6.38	0.4
6.4	0
6.42	0.1
6.44	0.1
6.46	0
6.48	0.4
6.5	0.1
6.52	0.4
6.54	0
6.56	0.4
6.58	0.3
6.6	0.6
6.62	0.3
6.64	0.2
6.66	0
6.68	0.2
6.7	0.2
6.72	0.1
6.74	0
6.76	0
6.78	0.1
6.8	0.2
6.82	0
6.84	0.2
6.86	0.4
6.88	0.6
6.9	0.2
6.92	0.7
6.94	0.8
6.96	0.1
6.98	0.4
7	0.3
7.02	0.1
7.04	0.2
7.06	0.2
7.08	0.2
7.1	0.2
7.12	0.2
7.14	0.2
7.16	0.2
7.18	0
7.2	0.3
7.22	0.1
7.24	0.3
7.26	0.1
7.28	0
7.3	0.4
7.32	0.1
7.34	0
7.36	0.2
7.38	0.4
7.4	0.5
7.42	0.2
7.44	0.2
7.46	0.3
7.48	0.1
7.5	0.1
7.52	0.1
7.54	0.1
7.56	0.2
7.58	0.1
7.6	0
7.62	0.1
7.64	0.1
7.66	0
7.68	0.1
7.7	0.2
7.72	0.2
7.74	0.1
7.76	0.1
7.78	0
7.8	0
7.82	0.1
7.84	0.1
7.86	0.1
7.88	0.3
7.9	0.1
7.92	0.2
7.94	0.1
7.96	0.2
7.98	0.1
8	0.2
8.02	0
8.04	0.1
8.06	0.2
8.08	0
8.1	0
8.12	0
8.14	0
8.16	0.2
8.18	0
8.2	0.1
8.22	0
8.24	0
8.26	0.1
8.28	0
8.3	0.1
8.32	0.1
8.34	0.2
8.36	0
8.38	0
8.4	0.1
8.42	0.2
8.44	0.1
8.46	0.1
8.48	0
8.5	0.1
8.52	0.1
8.54	0
8.56	0
8.58	0
8.6	0.3
8.62	0.1
8.64	0
8.66	0.1
8.68	0.1
8.7	0
8.72	0.1
8.74	0.3
8.76	0
8.78	0.1
8.8	0.3
8.82	0
8.84	0.3
8.86	0.2
8.88	0
8.9	0.2
8.92	0.2
8.94	0
8.96	0.3
8.98	0.1
9	0
9.02	0.1
9.04	0.2
9.06	0.1
9.08	0
9.1	0
9.12	0
9.14	0.1
9.16	0
9.18	0
9.2	0.1
9.22	0
9.24	0.1
9.26	0.1
9.28	0
9.3	0.1
9.32	0
9.34	0.2
9.36	0
9.38	0
9.4	0.1
9.42	0
9.44	0
9.46	0.2
9.48	0
9.5	0
9.52	0.3
9.54	0
9.56	0
9.58	0.1
9.6	0
9.62	0.2
9.64	0.1
9.66	0
9.68	0
9.7	0.1
9.72	0.3
9.74	0.1
9.76	0
9.78	0.1
9.8	0
9.82	0.1
9.84	0
9.86	0.1
9.88	0
9.9	0.3
9.92	0.1
9.94	0.3
9.96	0.1
9.98	0.1
10	0
10.02	0.1
10.04	0.1
10.06	0
10.08	0
10.1	0.2
10.12	0.1
10.14	0
10.16	0
10.18	0.1
10.2	0
10.22	0.3
10.24	0
10.26	0.1
10.28	0
10.3	0.1
10.32	0.1
10.34	0
10.36	0.1
10.38	0.1
10.4	0
10.42	0
10.44	0
10.46	0.2
10.48	0
10.5	0.1
10.52	0.1
10.54	0
10.56	0.2
10.58	0
10.6	0.1
10.62	0
10.64	0
10.66	0
10.68	0.3
10.7	0.1
10.72	0
10.74	0
10.76	0.1
10.78	0.1
10.8	0
10.82	0.1
10.84	0.1
10.86	0.1
10.88	0
10.9	0.2
10.92	0
10.94	0.2
10.96	0
10.98	0
11	0.3
11.02	0
11.04	0.2
11.06	0
11.08	0.3
11.1	0
11.12	0.1
11.14	0.2
11.16	0
11.18	0
11.2	0
11.22	0.1
11.24	0.1
11.26	0.1
11.28	0.1
11.3	0.3
11.32	0.2
11.34	0.2
11.36	0.1
11.38	0.2
11.4	0
11.42	0.1
11.44	0.2
11.46	0.3
11.48	0
11.5	0
11.52	0
11.54	0.1
11.56	0.1
11.58	0.1
11.6	0
11.62	0
11.64	0.2
11.66	0.5
11.68	0.1
11.7	0.1
11.72	0
11.74	0.1
11.76	0.1
11.78	0
11.8	0.2
11.82	0
11.84	0.3
11.86	0.1
11.88	0.2
11.9	0.3

## Sheet: 66u
Electron energy /eV	Ion yield /Hz
-0.3	0
-0.28	0
-0.26	0
-0.24	0
-0.22	0
-0.2	0
-0.18	0
-0.16	0
-0.14	0
-0.12	0
-0.1	0
-0.08	0
-0.06	0
-0.04	0
-0.02	0
0	0
0.02	0.1
0.04	0
0.06	0
0.08	0
0.1	0
0.12	0.1
0.14	0
0.16	0
0.18	0
0.2	0.1
0.22	0
0.24	0
0.26	0
0.28	0
0.3	0
0.32	0.2
0.34	0
0.36	0.2
0.38	0.2
0.4	0.3
0.42	0.3
0.44	0
0.46	0.1
0.48	0.1
0.5	0
0.52	0.1
0.54	0
0.56	0
0.58	0
0.6	0.1
0.62	0
0.64	0.2
0.66	0.1
0.68	0
0.7	0.1
0.72	0.2
0.74	0.2
0.76	0.1
0.78	0.3
0.8	0.1
0.82	0.2
0.84	0
0.86	0.3
0.88	0.1
0.9	0.2
0.92	0.3
0.94	0
0.96	0.1
0.98	0.4
1	0.4
1.02	0.2
1.04	0.1
1.06	0.2
1.08	0.2
1.1	0.1
1.12	0.2
1.14	0.1
1.16	0
1.18	0
1.2	0.2
1.22	0.3
1.24	0.1
1.26	0.3
1.28	0
1.3	0.4
1.32	0.2
1.34	0.7
1.36	0
1.38	0.1
1.4	0.3
1.42	0.2
1.44	0.2
1.46	0.2
1.48	0.1
1.5	0.1
1.52	0.3
1.54	0.1
1.56	0.1
1.58	0.6
1.6	0.1
1.62	0.5
1.64	0.6
1.66	0.3
1.68	0.3
1.7	0.5
1.72	0.3
1.74	0.1
1.76	0.1
1.78	0.6
1.8	0.2
1.82	0.5
1.84	0.3
1.86	0.1
1.88	0.5
1.9	0.6
1.92	0.7
1.94	0.8
1.96	0.3
1.98	0.1
2	0.1
2.02	0.6
2.04	0.2
2.06	0.4
2.08	0.6
2.1	0.3
2.12	0.6
2.14	0.4
2.16	0.9
2.18	0.5
2.2	0.4
2.22	0.4
2.24	0.1
2.26	0.8
2.28	0.3
2.3	0.9
2.32	0.5
2.34	0.5
2.36	0.6
2.38	0.7
2.4	0.8
2.42	0.8
2.44	0.8
2.46	0.6
2.48	0.5
2.5	1.1
2.52	0.9
2.54	1.2
2.56	1.2
2.58	1.3
2.6	0.7
2.62	1.1
2.64	1
2.66	0.6
2.68	0.8
2.7	0.3
2.72	0.6
2.74	0.3
2.76	0.8
2.78	1.1
2.8	0.8
2.82	0.9
2.84	1
2.86	1.7
2.88	0.9
2.9	0.8
2.92	1.6
2.94	1
2.96	0.9
2.98	1.5
3	1.6
3.02	1.3
3.04	2.2
3.06	1
3.08	2.3
3.1	2.3
3.12	2.5
3.14	2.6
3.16	2.9
3.18	2.7
3.2	2.5
3.22	3.7
3.24	4.3
3.26	3.4
3.28	5.6
3.3	3.7
3.32	6.5
3.34	6.2
3.36	5.8
3.38	7.2
3.4	7.2
3.42	9.3
3.44	8.5
3.46	11.3
3.48	12.3
3.5	12.3
3.52	15
3.54	16.2
3.56	16.8
3.58	18.5
3.6	20.8
3.62	21.8
3.64	22.6
3.66	23
3.68	25.5
3.7	27.6
3.72	32.4
3.74	32.4
3.76	31.8
3.78	33.4
3.8	35.7
3.82	42.1
3.84	40.2
3.86	47.3
3.88	42.3
3.9	47.1
3.92	47
3.94	51.3
3.96	48.4
3.98	53.5
4	56.5
4.02	59
4.04	59.2
4.06	61.6
4.08	58.3
4.1	62.7
4.12	62.8
4.14	66.7
4.16	68.7
4.18	66.1
4.2	68.3
4.22	71.2
4.24	70.5
4.26	73
4.28	70.7
4.3	70
4.32	73.8
4.34	73.1
4.36	71
4.38	71.6
4.4	71.2
4.42	68
4.44	67.4
4.46	72.2
4.48	66
4.5	68
4.52	67.1
4.54	69.3
4.56	60.7
4.58	64
4.6	62.8
4.62	59.3
4.64	62.2
4.66	56.9
4.68	59.3
4.7	58.6
4.72	56
4.74	53.5
4.76	57.8
4.78	54.5
4.8	54.1
4.82	50.4
4.84	50.3
4.86	47.6
4.88	44.2
4.9	49
4.92	44.7
4.94	43.1
4.96	41.3
4.98	44
5	40.2
5.02	40.4
5.04	43.6
5.06	34.7
5.08	34.9
5.1	34.3
5.12	36
5.14	37.3
5.16	31.7
5.18	34.7
5.2	33.7
5.22	32.6
5.24	32.5
5.26	28.5
5.28	33.1
5.3	30.6
5.32	31.3
5.34	29.1
5.36	28.8
5.38	30.8
5.4	28.6
5.42	27.5
5.44	31.9
5.46	30.3
5.48	30.8
5.5	28.5
5.52	29.7
5.54	28
5.56	27
5.58	26.7
5.6	28.6
5.62	31.7
5.64	29.2
5.66	28.8
5.68	26.5
5.7	29
5.72	28.9
5.74	29.2
5.76	26.9
5.78	28.7
5.8	29.8
5.82	26
5.84	26.3
5.86	28.4
5.88	26.1
5.9	28.8
5.92	26.9
5.94	26.8
5.96	28.9
5.98	24.9
6	28
6.02	25.2
6.04	24.7
6.06	26.7
6.08	26.7
6.1	23
6.12	23.7
6.14	25.8
6.16	22.2
6.18	26
6.2	21.9
6.22	21.2
6.24	19.6
6.26	21.8
6.28	22.9
6.3	18.9
6.32	21.8
6.34	20.7
6.36	20.1
6.38	18.2
6.4	19.3
6.42	18.8
6.44	16.4
6.46	17
6.48	18.1
6.5	17.6
6.52	16.8
6.54	17.2
6.56	16.9
6.58	16.9
6.6	15.3
6.62	17.8
6.64	16.4
6.66	13.6
6.68	16.4
6.7	14.4
6.72	14.1
6.74	15.4
6.76	14.4
6.78	15.4
6.8	14.7
6.82	15.9
6.84	13.3
6.86	13.1
6.88	12.2
6.9	13.2
6.92	14.6
6.94	13.8
6.96	13.9
6.98	12.3
7	11.6
7.02	12.8
7.04	12.6
7.06	13
7.08	14.2
7.1	14
7.12	12.1
7.14	10.5
7.16	13.6
7.18	12.3
7.2	11.2
7.22	12.1
7.24	11.8
7.26	12
7.28	12.3
7.3	8.9
7.32	10.3
7.34	9.1
7.36	9.9
7.38	10
7.4	9.2
7.42	9.5
7.44	8.5
7.46	8.6
7.48	9.4
7.5	7.6
7.52	9
7.54	7.5
7.56	7.5
7.58	7.7
7.6	6.4
7.62	7.6
7.64	6
7.66	7.6
7.68	8.9
7.7	8.1
7.72	8.6
7.74	5.6
7.76	8.3
7.78	5.9
7.8	7.8
7.82	7.6
7.84	6.1
7.86	5.9
7.88	6
7.9	5.6
7.92	4.8
7.94	7.9
7.96	6.3
7.98	6.2
8	5.1
8.02	6.9
8.04	4.4
8.06	5.1
8.08	5.6
8.1	6
8.12	5.1
8.14	5.3
8.16	5.3
8.18	5.1
8.2	5.3
8.22	5.6
8.24	5.7
8.26	4
8.28	3.1
8.3	5
8.32	4.8
8.34	4.7
8.36	4.9
8.38	5.7
8.4	4.1
8.42	3.9
8.44	4.2
8.46	3.3
8.48	4.5
8.5	3.9
8.52	3.8
8.54	3.7
8.56	4.9
8.58	4.6
8.6	3.3
8.62	3
8.64	4.1
8.66	3.4
8.68	4.3
8.7	3.3
8.72	3.2
8.74	5.3
8.76	3.5
8.78	3
8.8	3.4
8.82	3.2
8.84	3.1
8.86	3
8.88	3.7
8.9	2.5
8.92	3.5
8.94	2.3
8.96	3.4
8.98	3.9
9	4.3
9.02	3.3
9.04	2.6
9.06	3.7
9.08	2.6
9.1	2.4
9.12	2.4
9.14	2.6
9.16	1.6
9.18	2.3
9.2	2.5
9.22	3.3
9.24	2.2
9.26	1.8
9.28	1.5
9.3	2.3
9.32	2.7
9.34	2
9.36	2
9.38	1.6
9.4	2.3
9.42	1.4
9.44	3
9.46	2.1
9.48	2.7
9.5	2.2
9.52	2.5
9.54	1.7
9.56	1.8
9.58	1.8
9.6	1.9
9.62	2.1
9.64	1.5
9.66	1.8
9.68	2.8
9.7	1.9
9.72	1.6
9.74	1.7
9.76	1.7
9.78	1.2
9.8	1.7
9.82	2.5
9.84	1.9
9.86	1.9
9.88	2
9.9	1.6
9.92	1.7
9.94	2.2
9.96	1.3
9.98	1.8
10	1.5
10.02	1.3
10.04	2.2
10.06	2.5
10.08	2.6
10.1	1.7
10.12	0.9
10.14	1.8
10.16	2.3
10.18	1.9
10.2	1.5
10.22	3.3
10.24	2.6
10.26	1.9
10.28	2.4
10.3	3.3
10.32	1.5
10.34	1.2
10.36	2.1
10.38	1.2
10.4	2.6
10.42	1.8
10.44	2.5
10.46	2.4
10.48	1.5
10.5	1.7
10.52	1.4
10.54	2
10.56	2.7
10.58	1.4
10.6	1.7
10.62	1.2
10.64	2
10.66	2.9
10.68	2.4
10.7	0.9
10.72	2.2
10.74	1.8
10.76	1.2
10.78	1.9
10.8	1.9
10.82	1.7
10.84	2.2
10.86	2.1
10.88	1
10.9	1.6
10.92	1.7
10.94	2.9
10.96	2
10.98	1.6
11	1.7
11.02	1.5
11.04	1.4
11.06	1.5
11.08	1.6
11.1	1.4
11.12	2
11.14	1.7
11.16	1.3
11.18	2.5
11.2	2.4
11.22	2
11.24	1.6
11.26	2
11.28	1.8
11.3	2
11.32	1.2
11.34	1.6
11.36	1.6
11.38	2.1
11.4	2.1
11.42	0.9
11.44	1.4
11.46	2.4
11.48	1.9
11.5	1.9
11.52	2
11.54	1.4
11.56	1.2
11.58	1.6
11.6	1.9
11.62	1.2
11.64	1
11.66	1.6
11.68	1.1
11.7	1.9
11.72	2
11.74	1.5
11.76	1.4
11.78	1.2
11.8	1.5
11.82	1.3
11.84	1.9
11.86	1.9
11.88	1.7
11.9	1.9

## Sheet: 62u
Electron energy /eV	Ion yield /Hz
-0.3	0
-0.28	0.1
-0.26	0
-0.24	0
-0.22	0
-0.2	0
-0.18	0
-0.16	0
-0.14	0
-0.12	0
-0.1	0
-0.08	0
-0.06	0
-0.04	0
-0.02	0
0	0
0.02	0
0.04	0
0.06	0
0.08	0
0.1	0
0.12	0
0.14	0
0.16	0
0.18	0
0.2	0
0.22	0
0.24	0
0.26	0.1
0.28	0
0.3	0
0.32	0
0.34	0.2
0.36	0.2
0.38	0
0.4	0
0.42	0
0.44	0
0.46	0
0.48	0.2
0.5	0.1
0.52	0.1
0.54	0
0.56	0.1
0.58	0.1
0.6	0.1
0.62	0
0.64	0
0.66	0.1
0.68	0.1
0.7	0.1
0.72	0
0.74	0
0.76	0
0.78	0.1
0.8	0
0.82	0.1
0.84	0
0.86	0
0.88	0
0.9	0
0.92	0
0.94	0
0.96	0.1
0.98	0
1	0.1
1.02	0.1
1.04	0
1.06	0.2
1.08	0
1.1	0
1.12	0
1.14	0
1.16	0.1
1.18	0
1.2	0.1
1.22	0
1.24	0
1.26	0
1.28	0.3
1.3	0
1.32	0.1
1.34	0.4
1.36	0.1
1.38	0.1
1.4	0.1
1.42	0
1.44	0.1
1.46	0.1
1.48	0.2
1.5	0.5
1.52	0.4
1.54	0.5
1.56	0.4
1.58	0.3
1.6	0.4
1.62	0
1.64	0.3
1.66	0.6
1.68	0.5
1.7	0.8
1.72	0.8
1.74	1
1.76	0.6
1.78	0.8
1.8	0.4
1.82	0.8
1.84	1.2
1.86	0.8
1.88	0.7
1.9	0.5
1.92	1.3
1.94	0.6
1.96	1
1.98	0.7
2	1
2.02	1.3
2.04	0.8
2.06	0.5
2.08	0.5
2.1	0.6
2.12	0.9
2.14	0.5
2.16	1.4
2.18	0.7
2.2	0.6
2.22	1
2.24	0.8
2.26	0.3
2.28	0.4
2.3	0.9
2.32	1.2
2.34	0.7
2.36	0.8
2.38	0.6
2.4	1
2.42	0.6
2.44	0.5
2.46	0.4
2.48	0.2
2.5	0.4
2.52	0.5
2.54	0.1
2.56	0.3
2.58	0.2
2.6	0.3
2.62	0.1
2.64	0.1
2.66	0
2.68	0.2
2.7	0
2.72	0.3
2.74	0.3
2.76	0.3
2.78	0.2
2.8	0.2
2.82	0.1
2.84	0.2
2.86	0
2.88	0.1
2.9	0.2
2.92	0.4
2.94	0.1
2.96	0.3
2.98	0
3	0.1
3.02	0.1
3.04	0.3
3.06	0.1
3.08	0.1
3.1	0.3
3.12	0.2
3.14	0.1
3.16	0.4
3.18	0
3.2	0.1
3.22	0.2
3.24	0.1
3.26	0.4
3.28	0.2
3.3	0.2
3.32	0.4
3.34	0.3
3.36	0.3
3.38	0.7
3.4	0.4
3.42	0.2
3.44	0.2
3.46	0.3
3.48	0.6
3.5	1
3.52	1.1
3.54	0.2
3.56	0.8
3.58	0.6
3.6	0.9
3.62	0.7
3.64	0.4
3.66	1.4
3.68	0.7
3.7	0.4
3.72	1.6
3.74	1.4
3.76	1.2
3.78	1.2
3.8	1.6
3.82	1.9
3.84	0.9
3.86	2.1
3.88	1.3
3.9	1.1
3.92	1.1
3.94	2.2
3.96	1.5
3.98	1.8
4	2.7
4.02	2
4.04	1.6
4.06	2.3
4.08	2.1
4.1	1.7
4.12	1.7
4.14	1.9
4.16	1.7
4.18	1.7
4.2	2.7
4.22	3.1
4.24	1.7
4.26	2.7
4.28	2.4
4.3	3.1
4.32	3.4
4.34	2.4
4.36	3.3
4.38	3.7
4.4	2.9
4.42	2.8
4.44	3.2
4.46	2.7
4.48	2.4
4.5	2.7
4.52	1.7
4.54	3.2
4.56	2.2
4.58	3.1
4.6	3.1
4.62	2.5
4.64	1.5
4.66	2.6
4.68	2.2
4.7	3
4.72	2.8
4.74	1.7
4.76	3
4.78	2.4
4.8	1.6
4.82	2.8
4.84	2.8
4.86	1.7
4.88	2
4.9	1.4
4.92	1
4.94	1.4
4.96	1
4.98	2.1
5	1.2
5.02	2.3
5.04	1.7
5.06	1
5.08	1.5
5.1	1.3
5.12	0.9
5.14	0.5
5.16	1.5
5.18	1
5.2	1.3
5.22	1
5.24	0.8
5.26	1
5.28	0.7
5.3	0.7
5.32	0.9
5.34	1.8
5.36	1.4
5.38	1.8
5.4	1.3
5.42	0.9
5.44	1.4
5.46	0.7
5.48	0.5
5.5	1
5.52	0.8
5.54	0.8
5.56	0.6
5.58	0.9
5.6	0.9
5.62	1.2
5.64	0.6
5.66	0.8
5.68	1.1
5.7	0.9
5.72	0.5
5.74	0.2
5.76	0.9
5.78	1.2
5.8	0.7
5.82	0.7
5.84	0.9
5.86	0.8
5.88	0.9
5.9	0.9
5.92	0.3
5.94	0.9
5.96	0.7
5.98	0.7
6	0.7
6.02	1.3
6.04	0.8
6.06	1.8
6.08	1.2
6.1	0.9
6.12	0.6
6.14	1.1
6.16	1.3
6.18	1.7
6.2	1.4
6.22	0.9
6.24	0.9
6.26	1.1
6.28	0.8
6.3	1.2
6.32	1.1
6.34	1.5
6.36	1.2
6.38	0.7
6.4	1
6.42	0.9
6.44	1.3
6.46	1.3
6.48	1.4
6.5	1.2
6.52	1.2
6.54	1.5
6.56	1.4
6.58	1.1
6.6	0.9
6.62	1.1
6.64	1.7
6.66	1.7
6.68	1.2
6.7	1.3
6.72	1.5
6.74	2.5
6.76	1.3
6.78	1.7
6.8	2.5
6.82	2.1
6.84	1.4
6.86	1.8
6.88	1.8
6.9	1.5
6.92	1.9
6.94	2.2
6.96	2.4
6.98	2.5
7	2.1
7.02	2.1
7.04	1.8
7.06	1.8
7.08	1.8
7.1	2.1
7.12	1.7
7.14	2.8
7.16	2
7.18	2.4
7.2	2
7.22	2.2
7.24	1.9
7.26	2.5
7.28	2.5
7.3	1.1
7.32	1.8
7.34	1.5
7.36	1.1
7.38	1.7
7.4	1.4
7.42	1.3
7.44	1.1
7.46	1.8
7.48	0.9
7.5	1
7.52	1.4
7.54	1.2
7.56	1.8
7.58	0.9
7.6	1.5
7.62	1.2
7.64	1.4
7.66	1.6
7.68	0.7
7.7	1.2
7.72	1.2
7.74	1.4
7.76	0.6
7.78	0.7
7.8	0.6
7.82	0.8
7.84	0.5
7.86	1.4
7.88	0.5
7.9	0.3
7.92	1.2
7.94	0.6
7.96	0.5
7.98	0.5
8	0.7
8.02	0.4
8.04	0.7
8.06	0.2
8.08	0.2
8.1	0.2
8.12	0.2
8.14	0.4
8.16	0.5
8.18	0.5
8.2	0.2
8.22	0.5
8.24	0.4
8.26	0.3
8.28	0.3
8.3	0.5
8.32	0.2
8.34	0.4
8.36	0.3
8.38	0.1
8.4	0.1
8.42	0.3
8.44	0.2
8.46	0.2
8.48	0.3
8.5	0.4
8.52	0.1
8.54	0.2
8.56	0.2
8.58	0.4
8.6	0.4
8.62	0.2
8.64	0.2
8.66	0.1
8.68	0.2
8.7	0.1
8.72	0
8.74	0
8.76	0.2
8.78	0.1
8.8	0.1
8.82	0
8.84	0.2
8.86	0
8.88	0
8.9	0.1
8.92	0.2
8.94	0.1
8.96	0.4
8.98	0.6
9	0.1
9.02	0.1
9.04	0.3
9.06	0.1
9.08	0.2
9.1	0.3
9.12	0.2
9.14	0.1
9.16	0.1
9.18	0.1
9.2	0
9.22	0.2
9.24	0.3
9.26	0.2
9.28	0
9.3	0.1
9.32	0.2
9.34	0.1
9.36	0.3
9.38	0.1
9.4	0.1
9.42	0.3
9.44	0.5
9.46	0.2
9.48	0
9.5	0.2
9.52	0.4
9.54	0
9.56	0.1
9.58	0
9.6	0
9.62	0
9.64	0
9.66	0.1
9.68	0.2
9.7	0.1
9.72	0.4
9.74	0
9.76	0
9.78	0.2
9.8	0.1
9.82	0.1
9.84	0
9.86	0.3
9.88	0.2
9.9	0.1
9.92	0.2
9.94	0.1
9.96	0.2
9.98	0.1
10	0.1
10.02	0
10.04	0.5
10.06	0.1
10.08	0.1
10.1	0.2
10.12	0.1
10.14	0.2
10.16	0.1
10.18	0
10.2	0
10.22	0.1
10.24	0.1
10.26	0.5
10.28	0.3
10.3	0.2
10.32	0
10.34	0.2
10.36	0.5
10.38	0.3
10.4	0.2
10.42	0.5
10.44	0.3
10.46	0.2
10.48	0
10.5	0.2
10.52	0.1
10.54	0.6
10.56	0.3
10.58	0.1
10.6	0.5
10.62	0.1
10.64	0.2
10.66	0.1
10.68	0.4
10.7	0.2
10.72	0.3
10.74	0.5
10.76	0.3
10.78	0.2
10.8	0.1
10.82	0.1
10.84	0.2
10.86	0.2
10.88	0.1
10.9	0
10.92	0.2
10.94	0.1
10.96	0.4
10.98	0.2
11	0
11.02	0.4
11.04	0.3
11.06	0
11.08	0.2
11.1	0.5
11.12	0.2
11.14	0.3
11.16	0.1
11.18	0
11.2	0.4
11.22	0.3
11.24	0.2
11.26	0.3
11.28	0.1
11.3	0
11.32	0.1
11.34	0.2
11.36	0.2
11.38	0
11.4	0
11.42	0
11.44	0
11.46	0.1
11.48	0.1
11.5	0.1
11.52	0.2
11.54	0.2
11.56	0.2
11.58	0.2
11.6	0.2
11.62	0.3
11.64	0.4
11.66	0
11.68	0.4
11.7	0
11.72	0
11.74	0
11.76	0.1
11.78	0.3
11.8	0.1
11.82	0
11.84	0.2
11.86	0
11.88	0.2
11.9	0.1

## Sheet: 59u
Electron energy /eV	Ion yield /Hz
-0.3	0
-0.28	0
-0.26	0
-0.24	0
-0.22	0
-0.2	0
-0.18	0
-0.16	0
-0.14	0
-0.12	0
-0.1	0
-0.08	0
-0.06	0
-0.04	0
-0.02	0
0	0
0.02	0
0.04	0
0.06	0
0.08	0
0.1	0
0.12	0
0.14	0
0.16	0
0.18	0
0.2	0
0.22	0.1
0.24	0
0.26	0
0.28	0.1
0.3	0.1
0.32	0.2
0.34	0.1
0.36	0
0.38	0.3
0.4	0
0.42	0
0.44	0.2
0.46	0.1
0.48	0.3
0.5	0.4
0.52	0.3
0.54	0.5
0.56	0.3
0.58	0.3
0.6	0.5
0.62	0.5
0.64	0.9
0.66	0.4
0.68	0.2
0.7	0.3
0.72	0.2
0.74	0.6
0.76	0.4
0.78	0.3
0.8	0
0.82	0.4
0.84	0.2
0.86	0.7
0.88	0.5
0.9	0.4
0.92	0.5
0.94	0.6
0.96	0.3
0.98	0.6
1	0.7
1.02	0.3
1.04	0.7
1.06	0.4
1.08	0
1.1	0.4
1.12	0.4
1.14	0.2
1.16	0.5
1.18	0.7
1.2	0.6
1.22	0.7
1.24	0.4
1.26	0.4
1.28	0.2
1.3	0.7
1.32	0.1
1.34	0.3
1.36	0.4
1.38	0.4
1.4	0.2
1.42	0.6
1.44	0.1
1.46	0.1
1.48	0.6
1.5	0.4
1.52	0.1
1.54	0.4
1.56	0.2
1.58	0.4
1.6	0.6
1.62	0.3
1.64	0.2
1.66	0.5
1.68	0.2
1.7	0.5
1.72	0.6
1.74	0.3
1.76	0.2
1.78	0.5
1.8	0.3
1.82	0.4
1.84	0.7
1.86	0.8
1.88	0.2
1.9	0.2
1.92	0.5
1.94	0.2
1.96	0.1
1.98	0.2
2	0.5
2.02	0
2.04	0.2
2.06	0.6
2.08	0.2
2.1	0.4
2.12	0.3
2.14	0.4
2.16	0.4
2.18	0.5
2.2	0.3
2.22	0.1
2.24	0.7
2.26	0.2
2.28	0.3
2.3	0.3
2.32	0.4
2.34	0.3
2.36	0.4
2.38	0
2.4	0.5
2.42	0.4
2.44	0.4
2.46	0.5
2.48	0.4
2.5	0
2.52	0.2
2.54	0
2.56	0.1
2.58	0.2
2.6	0.3
2.62	0.1
2.64	0.5
2.66	0.5
2.68	0.5
2.7	0.2
2.72	0.2
2.74	0.5
2.76	0.5
2.78	0.4
2.8	0.2
2.82	0.1
2.84	0.4
2.86	0.5
2.88	0.1
2.9	0.1
2.92	0.3
2.94	0
2.96	0.2
2.98	0
3	0.2
3.02	0.2
3.04	0.2
3.06	0.1
3.08	0.1
3.1	0.2
3.12	0.2
3.14	0.2
3.16	0.2
3.18	0.3
3.2	0.2
3.22	0.3
3.24	0.2
3.26	0.2
3.28	0.5
3.3	0.1
3.32	0.2
3.34	0
3.36	0.6
3.38	0.1
3.4	0.4
3.42	0.1
3.44	0.1
3.46	0.3
3.48	0.8
3.5	0.3
3.52	0.2
3.54	0
3.56	0.2
3.58	0.2
3.6	0.1
3.62	0.1
3.64	0.3
3.66	0.3
3.68	0.3
3.7	0.4
3.72	0.7
3.74	0.3
3.76	0.7
3.78	1.1
3.8	0.7
3.82	0.7
3.84	0.8
3.86	0.9
3.88	1
3.9	0.4
3.92	0.6
3.94	0.9
3.96	0.6
3.98	1.2
4	1.6
4.02	0.8
4.04	0.9
4.06	1.3
4.08	1.4
4.1	1.9
4.12	2.3
4.14	1.8
4.16	2
4.18	2.3
4.2	2
4.22	2.5
4.24	2.8
4.26	2.2
4.28	1.7
4.3	3.2
4.32	2.6
4.34	2.7
4.36	3
4.38	3.2
4.4	3.7
4.42	3.3
4.44	3.9
4.46	3.3
4.48	3.5
4.5	4.5
4.52	3.7
4.54	2.7
4.56	4.7
4.58	5.6
4.6	4.5
4.62	4.8
4.64	3.9
4.66	5
4.68	5.8
4.7	5.2
4.72	5
4.74	5.6
4.76	4.6
4.78	4.6
4.8	5
4.82	4.9
4.84	4.6
4.86	7.4
4.88	5.5
4.9	5.5
4.92	7.1
4.94	6.6
4.96	7
4.98	5.1
5	6.3
5.02	5.6
5.04	6.1
5.06	4.8
5.08	4.9
5.1	9.6
5.12	6.9
5.14	6.4
5.16	7
5.18	7.1
5.2	8.4
5.22	6.9
5.24	7.9
5.26	7
5.28	6.7
5.3	8.5
5.32	6.9
5.34	9.5
5.36	8.7
5.38	8.6
5.4	8.3
5.42	7.8
5.44	8.7
5.46	9.7
5.48	10.6
5.5	9.4
5.52	9.2
5.54	11.5
5.56	11
5.58	12.2
5.6	10.8
5.62	15.2
5.64	12.6
5.66	13.4
5.68	12.8
5.7	14.6
5.72	14.9
5.74	14.4
5.76	11.8
5.78	15.9
5.8	15.9
5.82	15.8
5.84	15.3
5.86	16.1
5.88	16.4
5.9	18.1
5.92	17.4
5.94	18.9
5.96	18.6
5.98	17.6
6	18.2
6.02	18.8
6.04	20
6.06	19.4
6.08	19.2
6.1	18.7
6.12	21
6.14	16.6
6.16	19.4
6.18	20.6
6.2	20.1
6.22	18.3
6.24	18.6
6.26	18.9
6.28	21.8
6.3	17.8
6.32	20.7
6.34	19.2
6.36	20.2
6.38	20
6.4	20.1
6.42	18.4
6.44	17.1
6.46	17.1
6.48	20.3
6.5	18.7
6.52	20.8
6.54	17.3
6.56	17.6
6.58	18.4
6.6	20
6.62	15.9
6.64	17
6.66	18
6.68	17.7
6.7	14.6
6.72	17.9
6.74	13.6
6.76	16
6.78	14.9
6.8	16.4
6.82	16.5
6.84	17.4
6.86	15
6.88	17.5
6.9	15.8
6.92	15.5
6.94	16.5
6.96	18
6.98	16.6
7	13.5
7.02	13.7
7.04	16
7.06	16.3
7.08	11.8
7.1	13.4
7.12	15.4
7.14	12.2
7.16	13.1
7.18	12.4
7.2	12
7.22	12.6
7.24	12.7
7.26	10.3
7.28	11.7
7.3	8.8
7.32	11.9
7.34	11.9
7.36	8.9
7.38	10.9
7.4	9.9
7.42	8.8
7.44	9.5
7.46	8.6
7.48	7.7
7.5	8
7.52	7.9
7.54	8
7.56	7.4
7.58	9.8
7.6	8.3
7.62	7.1
7.64	8.3
7.66	8.8
7.68	6.4
7.7	7.6
7.72	6.1
7.74	5.6
7.76	6.8
7.78	7
7.8	4.9
7.82	6.9
7.84	5.9
7.86	4.9
7.88	6
7.9	5.5
7.92	5.7
7.94	4.7
7.96	4.8
7.98	4.9
8	5.5
8.02	3.7
8.04	3.6
8.06	3.4
8.08	5.1
8.1	3.5
8.12	4.1
8.14	3.4
8.16	3.8
8.18	5
8.2	3.4
8.22	4
8.24	3
8.26	4.2
8.28	3.6
8.3	3.1
8.32	2.5
8.34	3.8
8.36	2.9
8.38	3.5
8.4	2.5
8.42	4.2
8.44	2.8
8.46	2.9
8.48	2.3
8.5	2.4
8.52	3
8.54	2.9
8.56	2.5
8.58	2.4
8.6	2.2
8.62	1.6
8.64	2.1
8.66	3.2
8.68	2
8.7	2.6
8.72	2
8.74	1.9
8.76	2.4
8.78	2.2
8.8	2.3
8.82	2.3
8.84	1.6
8.86	1.5
8.88	1.7
8.9	2.7
8.92	2.1
8.94	1.5
8.96	2
8.98	1.5
9	2.3
9.02	1.8
9.04	1.4
9.06	1.7
9.08	1.2
9.1	1.8
9.12	1.4
9.14	2.4
9.16	1.6
9.18	1.7
9.2	1.1
9.22	2.1
9.24	1.9
9.26	1.6
9.28	0.8
9.3	1.7
9.32	1
9.34	1.3
9.36	2.1
9.38	1.3
9.4	1.4
9.42	0.9
9.44	0.7
9.46	0.9
9.48	1.1
9.5	0.9
9.52	1.5
9.54	1
9.56	1
9.58	1.2
9.6	1.1
9.62	1.5
9.64	0.8
9.66	1.4
9.68	1.1
9.7	0.5
9.72	1.2
9.74	0.9
9.76	1.2
9.78	0.6
9.8	1
9.82	1.4
9.84	0.9
9.86	0.5
9.88	0.8
9.9	1.6
9.92	0.6
9.94	0.8
9.96	0.9
9.98	1.1
10	1.2
10.02	1.3
10.04	1.4
10.06	0.7
10.08	0.6
10.1	0.4
10.12	1.5
10.14	1
10.16	0.8
10.18	1
10.2	0.9
10.22	1.4
10.24	1.6
10.26	1
10.28	1.5
10.3	1.4
10.32	1
10.34	1.6
10.36	0.8
10.38	1.1
10.4	1.2
10.42	0.8
10.44	1.7
10.46	1.3
10.48	0.7
10.5	0.8
10.52	1.3
10.54	1
10.56	1.3
10.58	1.4
10.6	0.7
10.62	0.5
10.64	1.2
10.66	0.9
10.68	0.6
10.7	1.3
10.72	1.3
10.74	0.5
10.76	0.6
10.78	1.3
10.8	1
10.82	1.3
10.84	0.7
10.86	0.7
10.88	1
10.9	1.5
10.92	0.8
10.94	1.5
10.96	0.5
10.98	1
11	0.8
11.02	0.8
11.04	1
11.06	1.3
11.08	1
11.1	0.6
11.12	0.9
11.14	0.9
11.16	1.2
11.18	0.9
11.2	0.8
11.22	1
11.24	1
11.26	0.4
11.28	0.6
11.3	1.2
11.32	0.7
11.34	1.6
11.36	1.1
11.38	0.6
11.4	0.5
11.42	0.8
11.44	1.2
11.46	0.6
11.48	0.8
11.5	0.6
11.52	0.7
11.54	1
11.56	1.4
11.58	0.8
11.6	0.8
11.62	0.9
11.64	1.3
11.66	0.9
11.68	1
11.7	0.8
11.72	0.6
11.74	0.9
11.76	0.8
11.78	0.7
11.8	1.8
11.82	1.1
11.84	0.6
11.86	0.5
11.88	0.4
11.9	1.1

## Sheet: 58u
Electron energy /eV	Ion yield /Hz
-0.3	0
-0.28	0
-0.26	0
-0.24	0
-0.22	0
-0.2	0
-0.18	0
-0.16	0
-0.14	0
-0.12	0
-0.1	0
-0.08	0
-0.06	0
-0.04	0
-0.02	0
0	1.2
0.02	0.4
0.04	0
0.06	0
0.08	0
0.1	0
0.12	0
0.14	0
0.16	0.2
0.18	0
0.2	0
0.22	0
0.24	0
0.26	0
0.28	0.2
0.3	0.2
0.32	0.2
0.34	0
0.36	0
0.38	0
0.4	0.2
0.42	0
0.44	0
0.46	0
0.48	0
0.5	0
0.52	0.2
0.54	0.4
0.56	0.4
0.58	0.2
0.6	0.4
0.62	0.2
0.64	0.6
0.66	0.2
0.68	0.4
0.7	0.2
0.72	0.4
0.74	0.4
0.76	0
0.78	1
0.8	0
0.82	0.2
0.84	0.2
0.86	0.2
0.88	0.2
0.9	1
0.92	0.4
0.94	0.6
0.96	0.2
0.98	0
1	0
1.02	0.2
1.04	0
1.06	0.6
1.08	0
1.1	0
1.12	0.2
1.14	0.2
1.16	0.4
1.18	0.4
1.2	0
1.22	0.4
1.24	0
1.26	0.4
1.28	0.2
1.3	0.2
1.32	0.6
1.34	0.2
1.36	0
1.38	0.2
1.4	0
1.42	0.2
1.44	0
1.46	1
1.48	0.2
1.5	0.2
1.52	0
1.54	0.2
1.56	0.2
1.58	0.2
1.6	0.6
1.62	0
1.64	0.4
1.66	0
1.68	0
1.7	0
1.72	0
1.74	0
1.76	0
1.78	0
1.8	0.2
1.82	0.6
1.84	0
1.86	0.4
1.88	0
1.9	0
1.92	0.2
1.94	0
1.96	0.2
1.98	0.2
2	0
2.02	0
2.04	1
2.06	0.4
2.08	0
2.1	0.2
2.12	0.2
2.14	0
2.16	0.4
2.18	0
2.2	0
2.22	0.2
2.24	0.4
2.26	0.2
2.28	0.2
2.3	0
2.32	0.6
2.34	0
2.36	0.2
2.38	0.2
2.4	0.2
2.42	0
2.44	0.8
2.46	0.2
2.48	0
2.5	0.4
2.52	0
2.54	0
2.56	0.2
2.58	0.2
2.6	0
2.62	0.2
2.64	0
2.66	0
2.68	0.2
2.7	0.4
2.72	0
2.74	0.8
2.76	0.4
2.78	0
2.8	0
2.82	0
2.84	0.2
2.86	0
2.88	0
2.9	0.2
2.92	0
2.94	0
2.96	0
2.98	0.2
3	0
3.02	0.2
3.04	0.2
3.06	0.2
3.08	0
3.1	0
3.12	0
3.14	0
3.16	0
3.18	0
3.2	0.2
3.22	0
3.24	0
3.26	0
3.28	0
3.3	0
3.32	0.2
3.34	0
3.36	0
3.38	0.2
3.4	0
3.42	0
3.44	0.4
3.46	0.2
3.48	0
3.5	0.2
3.52	0
3.54	0
3.56	0
3.58	0
3.6	0
3.62	0.2
3.64	0
3.66	0.2
3.68	0
3.7	0.2
3.72	0
3.74	0.2
3.76	0
3.78	0
3.8	0
3.82	0.2
3.84	0.2
3.86	0
3.88	0
3.9	0.2
3.92	0
3.94	0
3.96	0.2
3.98	0
4	0.4
4.02	0.2
4.04	0
4.06	0.2
4.08	0
4.1	0.2
4.12	0
4.14	0
4.16	0
4.18	0
4.2	0
4.22	0
4.24	0.2
4.26	0
4.28	0.2
4.3	0
4.32	0.4
4.34	0
4.36	0.2
4.38	0.2
4.4	0
4.42	0.2
4.44	0
4.46	0.2
4.48	0.2
4.5	0.4
4.52	0.2
4.54	0
4.56	0.4
4.58	0.2
4.6	0.2
4.62	0.2
4.64	0.2
4.66	0
4.68	0
4.7	0
4.72	0
4.74	0.4
4.76	0
4.78	0
4.8	0.2
4.82	0
4.84	0
4.86	0
4.88	0
4.9	0
4.92	0
4.94	0
4.96	0.2
4.98	0
5	0.4
5.02	0.6
5.04	0.4
5.06	0.2
5.08	0.6
5.1	0.6
5.12	0.8
5.14	0
5.16	0
5.18	0.2
5.2	0.4
5.22	0.2
5.24	0.2
5.26	0
5.28	0
5.3	0.4
5.32	0.4
5.34	0
5.36	0.4
5.38	0.2
5.4	0.4
5.42	0.6
5.44	0.8
5.46	0.6
5.48	0.4
5.5	0.6
5.52	0.2
5.54	0.8
5.56	0
5.58	0.4
5.6	1
5.62	0.4
5.64	1
5.66	1
5.68	1.4
5.7	1.2
5.72	1.8
5.74	0.6
5.76	1.4
5.78	1
5.8	1.6
5.82	1
5.84	1
5.86	1.4
5.88	1
5.9	1.6
5.92	0.6
5.94	2.2
5.96	1.8
5.98	1.2
6	3
6.02	2.4
6.04	2.4
6.06	2.2
6.08	2
6.1	2.2
6.12	1.8
6.14	2
6.16	3
6.18	2.6
6.2	3.2
6.22	2.8
6.24	3.6
6.26	3.8
6.28	4
6.3	3.8
6.32	2.2
6.34	3
6.36	3
6.38	2
6.4	3.2
6.42	3.8
6.44	3.6
6.46	6.2
6.48	4.6
6.5	3.4
6.52	2.6
6.54	2.2
6.56	3.2
6.58	2.4
6.6	5.6
6.62	3.4
6.64	2.6
6.66	3.2
6.68	4.8
6.7	5.2
6.72	2.8
6.74	2.6
6.76	2.4
6.78	3
6.8	3.4
6.82	2.8
6.84	2.8
6.86	2.6
6.88	3.4
6.9	3.2
6.92	5.6
6.94	3.4
6.96	3.6
6.98	4
7	3.2
7.02	3.6
7.04	4.4
7.06	2.8
7.08	2.4
7.1	3.4
7.12	3.6
7.14	2.6
7.16	2.4
7.18	4.2
7.2	3.8
7.22	3.6
7.24	4
7.26	5.6
7.28	3.2
7.3	3.6
7.32	3
7.34	2.8
7.36	1.6
7.38	3.6
7.4	2.4
7.42	2.4
7.44	4
7.46	2.6
7.48	1.8
7.5	3
7.52	2.2
7.54	3
7.56	4
7.58	3
7.6	3
7.62	3.8
7.64	2
7.66	3.6
7.68	1.8
7.7	1.6
7.72	1.8
7.74	2.6
7.76	2.2
7.78	1
7.8	2.4
7.82	2
7.84	2.8
7.86	1.6
7.88	1.8
7.9	2.2
7.92	1.2
7.94	2.6
7.96	2
7.98	2.8
8	2.4
8.02	2.2
8.04	1.8
8.06	3
8.08	2.6
8.1	1.4
8.12	1.8
8.14	2.2
8.16	1
8.18	0.6
8.2	1.4
8.22	1.6
8.24	1.8
8.26	1.6
8.28	1.6
8.3	1.8
8.32	1.6
8.34	1.2
8.36	2.6
8.38	1.4
8.4	0.4
8.42	1.8
8.44	2
8.46	0.6
8.48	1.8
8.5	1.2
8.52	1.2
8.54	0.6
8.56	1
8.58	1
8.6	2.2
8.62	1.2
8.64	1
8.66	1.4
8.68	1.2
8.7	0.8
8.72	1.4
8.74	1
8.76	0.4
8.78	1.2
8.8	0.4
8.82	0.8
8.84	1.2
8.86	1.6
8.88	1.2
8.9	0.6
8.92	0.8
8.94	0.6
8.96	0.4
8.98	0.6
9	1
9.02	0.8
9.04	1.4
9.06	1.2
9.08	0.6
9.1	0.2
9.12	1
9.14	1.6
9.16	0
9.18	0.4
9.2	0.8
9.22	1.2
9.24	0.6
9.26	1
9.28	0.8
9.3	0.6
9.32	0.2
9.34	1.4
9.36	0.6
9.38	0.2
9.4	0
9.42	1
9.44	0.2
9.46	0.4
9.48	1
9.5	0.8
9.52	0.2
9.54	0.4
9.56	0
9.58	0.6
9.6	0.8
9.62	0.4
9.64	0.6
9.66	0.4
9.68	0.6
9.7	0.2
9.72	1.2
9.74	0.2
9.76	0.4
9.78	0.2
9.8	0.6
9.82	0.4
9.84	0.4
9.86	0.4
9.88	0.6
9.9	0.8
9.92	0.8
9.94	0.2
9.96	1
9.98	0.6
10	0.2
10.02	0.4
10.04	0.6
10.06	0.6
10.08	0.4
10.1	0.6
10.12	0.6
10.14	0.6
10.16	0.4
10.18	0.6
10.2	0.6
10.22	0.6
10.24	0
10.26	0.4
10.28	0.2
10.3	0.8
10.32	0
10.34	0
10.36	0.8
10.38	0.6
10.4	0.2
10.42	0.6
10.44	0.2
10.46	1
10.48	0.2
10.5	0
10.52	0
10.54	0.8
10.56	0.6
10.58	0.4
10.6	0.8
10.62	0.2
10.64	0.4
10.66	0.2
10.68	0.2
10.7	0.8
10.72	0.4
10.74	0.8
10.76	0.2
10.78	0.6
10.8	0
10.82	0.4
10.84	0.6
10.86	0
10.88	0.6
10.9	0.8
10.92	0.2
10.94	0
10.96	0.2
10.98	0.2
11	0
11.02	0.4
11.04	0
11.06	0
11.08	0.4
11.1	0.2
11.12	0.4
11.14	0.2
11.16	0
11.18	0.4
11.2	0.4
11.22	0.4
11.24	0.4
11.26	0.2
11.28	0.2
11.3	0.4
11.32	0.2
11.34	0.4
11.36	0.4
11.38	0.2
11.4	0.4
11.42	1
11.44	0.2
11.46	0.8
11.48	0.4
11.5	0
11.52	0
11.54	0.2
11.56	0.2
11.58	0.2
11.6	0.2
11.62	0
11.64	0.2
11.66	0.2
11.68	0.4
11.7	0.6
11.72	0.6
11.74	0.2
11.76	0.2
11.78	0
11.8	0
11.82	0
11.84	0.2
11.86	0.2
11.88	0
11.9	0.4

## Sheet: 42u
Electron energy /eV	Ion yield /Hz
-0.6	0
-0.57	0
-0.54	0
-0.51	0
-0.48	0
-0.45	0
-0.42	0
-0.39	0
-0.36	0
-0.33	0
-0.3	0
-0.27	0
-0.24	0
-0.21	0
-0.18	0
-0.15	0
-0.12	0
-0.09	0
-0.06	0
-0.03	0
0	0
0.03	0
0.06	0
0.09	0
0.12	0
0.15	0
0.18	0
0.21	0.125
0.24	0
0.27	0.125
0.3	0
0.33	0
0.36	0.375
0.39	0
0.42	0
0.45	0.125
0.48	0.125
0.51	0.375
0.54	0.25
0.57	0.25
0.6	0.125
0.63	0.375
0.66	0.25
0.69	0.375
0.72	0.25
0.75	0.375
0.78	0.375
0.81	0.375
0.84	0.25
0.87	0.375
0.9	0.25
0.93	0.25
0.96	0.75
0.99	0.25
1.02	0.25
1.05	0.25
1.08	0.25
1.11	0.75
1.14	0.375
1.17	0.75
1.2	0.25
1.23	0.5
1.26	0.375
1.29	0.25
1.32	0.125
1.35	0.25
1.38	0.375
1.41	0.5
1.44	1
1.47	0.5
1.5	0.375
1.53	0.875
1.56	0.875
1.59	1
1.62	1.5
1.65	1.125
1.68	0.75
1.71	0.875
1.74	1.75
1.77	1.875
1.8	1.875
1.83	1.625
1.86	3.25
1.89	3.875
1.92	3.5
1.95	2.625
1.98	2.625
2.01	4.5
2.04	3.625
2.07	4.625
2.1	2.375
2.13	3.625
2.16	3.875
2.19	2.375
2.22	4.25
2.25	4.5
2.28	4.375
2.31	3.625
2.34	3.125
2.37	1.75
2.4	3.25
2.43	2.875
2.46	3.75
2.49	3.5
2.52	2.5
2.55	3.875
2.58	3
2.61	2.5
2.64	2.625
2.67	2.5
2.7	2.5
2.73	3.25
2.76	1.75
2.79	3.625
2.82	1.75
2.85	2.375
2.88	3.375
2.91	3.875
2.94	2.875
2.97	2.625
3	3
3.03	3.5
3.06	4.375
3.09	2.75
3.12	3.25
3.15	4.125
3.18	4.625
3.21	6.75
3.24	7.375
3.27	9.125
3.3	9.25
3.33	12.38
3.36	9.75
3.39	13.38
3.42	16.12
3.45	17.75
3.48	24.75
3.51	21.38
3.54	27.62
3.57	28.88
3.6	34.5
3.63	38.88
3.66	41.38
3.69	48.62
3.72	55.75
3.75	64.25
3.78	67.38
3.81	75.62
3.84	88.38
3.87	90.5
3.9	95.62
3.93	110.8
3.96	117.5
3.99	122.5
4.02	131
4.05	134
4.08	142.4
4.11	148.1
4.14	150.9
4.17	162.5
4.2	162.5
4.23	158.4
4.26	172.2
4.29	176.6
4.32	172.5
4.35	172.1
4.38	177.1
4.41	164.1
4.44	161.5
4.47	161.9
4.5	162.6
4.53	165
4.56	159.6
4.59	145.9
4.62	144.8
4.65	150.5
4.68	138.1
4.71	134.5
4.74	132
4.77	128.4
4.8	132.1
4.83	126.4
4.86	127.8
4.89	123.4
4.92	112
4.95	119.5
4.98	107.9
5.01	116
5.04	108.6
5.07	98.75
5.1	103.1
5.13	102.2
5.16	103.4
5.19	96.38
5.22	111.8
5.25	104
5.28	104.6
5.31	98.5
5.34	98
5.37	100.9
5.4	99
5.43	99.88
5.46	105
5.49	111.1
5.52	106.2
5.55	111.9
5.58	119.2
5.61	114.1
5.64	107.1
5.67	121.8
5.7	121
5.73	120
5.76	126.8
5.79	126.9
5.82	127.1
5.85	119.8
5.88	133
5.91	136.2
5.94	129.8
5.97	120.5
6	131.6
6.03	133.4
6.06	124.9
6.09	126.6
6.12	122
6.15	124.8
6.18	123.4
6.21	131.1
6.24	124.9
6.27	123.4
6.3	124.9
6.33	122.4
6.36	114
6.39	118
6.42	116.1
6.45	117.6
6.48	116.2
6.51	121.2
6.54	113.8
6.57	113
6.6	119.4
6.63	116
6.66	120.9
6.69	121.1
6.72	114.8
6.75	117
6.78	125
6.81	122
6.84	121.2
6.87	120.4
6.9	117.4
6.93	126.9
6.96	122.5
6.99	123.6
7.02	117.6
7.05	120.6
7.08	120.6
7.11	119.1
7.14	112.9
7.17	107.1
7.2	106.2
7.23	108.6
7.26	100.4
7.29	95.75
7.32	94.12
7.35	92.38
7.38	93.5
7.41	90
7.44	81.75
7.47	76.75
7.5	78.12
7.53	68.12
7.56	74.25
7.59	66.38
7.62	66.62
7.65	63
7.68	65
7.71	60.25
7.74	57.88
7.77	60.88
7.8	55.12
7.83	52
7.86	48.25
7.89	45.38
7.92	45.88
7.95	42.38
7.98	40.12
8.01	43.12
8.04	35.88
8.07	38.62
8.1	36
8.13	36.62
8.16	35.25
8.19	33.25
8.22	31.25
8.25	28.38
8.28	29
8.31	31.62
8.34	26.75
8.37	25.38
8.4	29
8.43	28
8.46	23.5
8.49	25.5
8.52	23.5
8.55	22.5
8.58	22.25
8.61	24
8.64	21.75
8.67	18.25
8.7	20.75
8.73	21.38
8.76	21.12
8.79	17.38
8.82	22
8.85	19.75
8.88	16.75
8.91	20.62
8.94	20.38
8.97	18.62
9	14
9.03	17.38
9.06	15.62
9.09	18.62
9.12	15.88
9.15	17.88
9.18	18.75
9.21	20.62
9.24	15.38
9.27	15.75
9.3	13.25
9.33	15
9.36	17.12
9.39	12.5
9.42	16.12
9.45	14.12
9.48	13.38
9.51	14.25
9.54	15.75
9.57	12.38
9.6	14.12
9.63	17.25
9.66	15.75
9.69	16.25
9.72	17.12
9.75	15.38
9.78	14.38
9.81	14.62
9.84	17.5
9.87	14.88
9.9	15.38
9.93	16.88
9.96	14.88
9.99	17.38
10.02	17.88
10.05	16.75
10.08	19.62
10.11	16.88
10.14	17.5
10.17	15.12
10.2	16.25
10.23	18.75
10.26	19.25
10.29	21.62
10.32	20.25
10.35	19.12
10.38	19.88
10.41	17.75
10.44	17.5
10.47	17.25
10.5	20.25
10.53	19.38
10.56	17.12
10.59	14.12
10.62	17.62
10.65	21.88
10.68	19
10.71	19.25
10.74	16.75
10.77	15.5
10.8	17
10.83	20.12
10.86	17.12
10.89	16.88
10.92	14.75
10.95	16.25
10.98	16.12
11.01	16
11.04	16.12
11.07	17.38
11.1	14.88
11.13	15.25
11.16	18
11.19	15.62
11.22	14.88
11.25	13.62
11.28	15.38
11.31	16.25
11.34	16.25
11.37	14.12
11.4	13.5
11.43	16.62
11.46	15.5
11.49	14.25
11.52	16.62
11.55	12.5
11.58	14.25
11.61	15.88
11.64	13.88
11.67	15.75
11.7	14.88
11.73	13.75
11.76	12.88
11.79	14.62
11.82	13.62
11.85	13.88
11.88	13.5
11.91	14
11.94	12.12
11.97	11.5
12	11.38
12.03	13.25
12.06	11.25
12.09	10.88
12.12	11.75
12.15	14.25
12.18	12.75
12.21	10.62
12.24	11.88
12.27	11
12.3	10.38
12.33	11.5
12.36	11.5
12.39	9
12.42	10.12
12.45	9
12.48	9.75
12.51	8.625
12.54	8.5
12.57	7.875
12.6	8
12.63	9.125
12.66	8.625
12.69	8
12.72	6.75
12.75	8.75
12.78	8.5
12.81	8.875
12.84	9.625
12.87	9.625
12.9	6.875
12.93	7.625
12.96	7.25
12.99	7.25
13.02	7.875
13.05	9.75
13.08	9.125
13.11	7.25
13.14	9.25
13.17	6.75
13.2	7.625
13.23	6.875
13.26	9.25
13.29	6.75
13.32	5.875
13.35	5.875
13.38	8.75
13.41	7.875
13.44	7.375
13.47	7.75
13.5	8.375
13.53	6.75
13.56	6.625
13.59	5.875
13.62	8
13.65	5.375
13.68	5.625
13.71	8
13.74	9.25
13.77	7.125
13.8	7.875
13.83	6.625
13.86	6.5
13.89	5.875
13.92	6.25
13.95	6.25
13.98	7.25
14.01	7
14.04	6.625
14.07	7.875
14.1	6.75
14.13	6.25
14.16	7.5
14.19	6.875
14.22	6.5
14.25	6.125
14.28	6.25
14.31	4.625
14.34	6.375
14.37	5.875
14.4	5.75
14.43	6.25
14.46	6
14.49	5.25
14.52	5.625
14.55	6.375
14.58	4.375
14.61	7.625
14.64	6
14.67	5.75
14.7	4.75
14.73	5.625
14.76	6.75
14.79	6.125
14.82	6.5
14.85	5.125
14.88	4.75
14.91	5.5

## Sheet: 39u
Electron energy /eV	Ion yield /Hz
-0.3	0
-0.28	0
-0.26	0
-0.24	0
-0.22	0
-0.2	0
-0.18	0
-0.16	0
-0.14	0
-0.12	0
-0.1	0
-0.08	0
-0.06	0
-0.04	0
-0.02	0
0	0
0.02	0
0.04	0
0.06	0
0.08	0
0.1	0
0.12	0
0.14	0
0.16	0
0.18	0
0.2	0
0.22	0
0.24	0
0.26	0
0.28	0
0.3	0.2
0.32	0
0.34	0
0.36	0.4
0.38	0
0.4	0
0.42	0.2
0.44	0
0.46	0.6
0.48	0
0.5	0
0.52	0
0.54	0.2
0.56	0.2
0.58	0.2
0.6	0.2
0.62	0.4
0.64	0.4
0.66	0
0.68	0.4
0.7	0
0.72	0.2
0.74	0
0.76	0.2
0.78	0
0.8	0
0.82	0.2
0.84	0.2
0.86	0
0.88	0.2
0.9	0.2
0.92	0
0.94	0
0.96	0
0.98	0
1	0.2
1.02	0.2
1.04	0.2
1.06	0
1.08	0.2
1.1	0.2
1.12	0.2
1.14	0
1.16	0.2
1.18	0
1.2	0
1.22	0
1.24	0
1.26	0.2
1.28	0
1.3	0
1.32	0.6
1.34	0
1.36	0
1.38	0
1.4	0
1.42	0.2
1.44	0.2
1.46	0
1.48	0
1.5	0.2
1.52	0.2
1.54	0.2
1.56	0
1.58	0
1.6	0
1.62	0
1.64	0
1.66	0
1.68	0
1.7	0
1.72	0
1.74	0
1.76	0
1.78	0
1.8	0.2
1.82	0
1.84	0
1.86	0
1.88	0
1.9	0
1.92	0.4
1.94	0
1.96	0
1.98	0
2	0
2.02	0
2.04	0.2
2.06	0.2
2.08	0
2.1	0.4
2.12	0
2.14	0
2.16	0
2.18	0
2.2	0.2
2.22	0.2
2.24	0
2.26	0
2.28	0
2.3	0
2.32	0
2.34	0.2
2.36	0
2.38	0
2.4	0
2.42	0
2.44	0.2
2.46	0.2
2.48	0.2
2.5	0
2.52	0
2.54	0
2.56	0.6
2.58	0
2.6	0.2
2.62	0
2.64	0.2
2.66	0.2
2.68	0
2.7	0.2
2.72	0
2.74	0.6
2.76	0.6
2.78	0
2.8	0.2
2.82	0
2.84	0
2.86	0
2.88	0.4
2.9	0
2.92	0
2.94	0
2.96	0
2.98	0
3	0
3.02	0
3.04	0
3.06	0
3.08	0
3.1	0
3.12	0.2
3.14	0
3.16	0.2
3.18	0
3.2	0
3.22	0
3.24	0.4
3.26	0.2
3.28	0
3.3	0
3.32	0.2
3.34	0
3.36	0
3.38	0.2
3.4	0
3.42	0.6
3.44	0
3.46	0.4
3.48	0.2
3.5	0
3.52	0
3.54	0.2
3.56	0.4
3.58	0.4
3.6	0
3.62	0
3.64	0.2
3.66	0.8
3.68	0.4
3.7	0.4
3.72	0.4
3.74	0.4
3.76	0
3.78	0.2
3.8	0
3.82	0.2
3.84	1
3.86	1.4
3.88	0.6
3.9	1
3.92	0.8
3.94	0.6
3.96	0.6
3.98	0.2
4	0.6
4.02	2.4
4.04	1
4.06	0.4
4.08	0.6
4.1	1.2
4.12	1.2
4.14	0.8
4.16	1.6
4.18	1.8
4.2	1.4
4.22	2
4.24	0.8
4.26	1.6
4.28	2.2
4.3	0.6
4.32	1.8
4.34	0.6
4.36	1.8
4.38	2
4.4	1.8
4.42	3
4.44	1.2
4.46	1.6
4.48	1.2
4.5	2.4
4.52	1.4
4.54	1.8
4.56	1.6
4.58	1.4
4.6	1
4.62	2.8
4.64	1
4.66	1.6
4.68	1
4.7	1.6
4.72	1.2
4.74	1.4
4.76	0.8
4.78	1
4.8	1.2
4.82	0.8
4.84	2.2
4.86	1.4
4.88	1
4.9	1.8
4.92	1.4
4.94	1.8
4.96	1.4
4.98	1.2
5	1
5.02	0.8
5.04	2
5.06	1.2
5.08	2.4
5.1	0.6
5.12	1.4
5.14	1.2
5.16	1.2
5.18	1
5.2	0.8
5.22	1.6
5.24	1.6
5.26	1.6
5.28	1
5.3	2
5.32	1.2
5.34	1.6
5.36	0.4
5.38	1.4
5.4	1.2
5.42	0.8
5.44	1.8
5.46	2
5.48	1.4
5.5	1.2
5.52	0.8
5.54	1.4
5.56	1.6
5.58	1.8
5.6	1.4
5.62	1.6
5.64	1.6
5.66	1.6
5.68	1.2
5.7	1
5.72	1.8
5.74	1.4
5.76	2.8
5.78	1.4
5.8	2
5.82	1.8
5.84	2
5.86	3
5.88	2.6
5.9	3.2
5.92	1
5.94	1.8
5.96	1.8
5.98	2.2
6	1
6.02	1.2
6.04	3
6.06	2.4
6.08	1.8
6.1	2.4
6.12	3.4
6.14	2.4
6.16	1.8
6.18	2.6
6.2	3.4
6.22	2.2
6.24	2.2
6.26	1.4
6.28	2.4
6.3	2.2
6.32	1.8
6.34	2
6.36	3.4
6.38	3.2
6.4	5
6.42	4.2
6.44	3.2
6.46	3.4
6.48	1.8
6.5	2.4
6.52	3
6.54	1.6
6.56	3.8
6.58	2.2
6.6	2.2
6.62	3.6
6.64	2
6.66	2.4
6.68	1.6
6.7	2.8
6.72	2.8
6.74	2.2
6.76	3
6.78	3.8
6.8	2.4
6.82	4.6
6.84	2.2
6.86	2
6.88	3.6
6.9	2.2
6.92	3.2
6.94	2.8
6.96	3.2
6.98	3
7	2.4
7.02	2.6
7.04	1.8
7.06	3
7.08	4.2
7.1	3.4
7.12	2
7.14	4.2
7.16	2.8
7.18	2.2
7.2	2.2
7.22	2.2
7.24	3.2
7.26	4.6
7.28	2
7.3	2.2
7.32	2.2
7.34	3.2
7.36	2.8
7.38	3.6
7.4	3
7.42	4.4
7.44	3.6
7.46	2
7.48	2.6
7.5	3.4
7.52	2.8
7.54	3.2
7.56	1.8
7.58	2
7.6	3.4
7.62	3.2
7.64	3.4
7.66	3.2
7.68	4
7.7	2.4
7.72	4
7.74	1.6
7.76	4.4
7.78	2.2
7.8	2.6
7.82	1.8
7.84	1.6
7.86	2.2
7.88	2.6
7.9	2.4
7.92	2.8
7.94	1
7.96	2.8
7.98	4.2
8	2.6
8.02	3.8
8.04	1.2
8.06	2
8.08	1.2
8.1	1.8
8.12	3.2
8.14	2.2
8.16	3
8.18	2
8.2	3
8.22	1.6
8.24	3.4
8.26	2.8
8.28	2.6
8.3	2.4
8.32	2.2
8.34	1.6
8.36	2
8.38	3.6
8.4	1.2
8.42	2.6
8.44	2.4
8.46	2.4
8.48	1.8
8.5	1.4
8.52	2.2
8.54	0.8
8.56	1
8.58	1.4
8.6	2
8.62	2.2
8.64	1.6
8.66	1.2
8.68	2.2
8.7	1.4
8.72	1.2
8.74	1.6
8.76	1.4
8.78	2
8.8	2
8.82	1.6
8.84	1
8.86	2.6
8.88	1.4
8.9	1.8
8.92	2.6
8.94	1.4
8.96	1
8.98	2
9	1.8
9.02	0.8
9.04	2
9.06	1.4
9.08	1.2
9.1	1.2
9.12	0.4
9.14	1.6
9.16	1.8
9.18	2.2
9.2	2.6
9.22	2.2
9.24	1.4
9.26	1
9.28	1.6
9.3	1.6
9.32	0.4
9.34	1.4
9.36	0
9.38	1.2
9.4	1.4
9.42	1.2
9.44	1.4
9.46	0.8
9.48	0.2
9.5	0.6
9.52	0.6
9.54	1.8
9.56	2.8
9.58	0.8
9.6	1.2
9.62	1.2
9.64	0.8
9.66	1
9.68	0.4
9.7	1.4
9.72	0.4
9.74	0.6
9.76	0.8
9.78	0.6
9.8	0.6
9.82	0.8
9.84	1.2
9.86	1.2
9.88	0.2
9.9	0.6

[truncated: 2 more sheets: 26u, 19u]
